# Supplementary material for: Genomic insights into Castanopsis carlesii and Castanea henryi: flower and fruit development and evolution of NLR genes in the beech-oak family
Source: Mol Hortic. 2025 Jun 4;5:33. doi: 10.1186/s43897-025-00152-4 (PMC12135283; doi:10.1186/s43897-025-00152-4)
Supplement: Supplementary file 2 — Additional file 2: Table S1. Assembled statistics of C. carlesii and Ca. henryi. Table S2. The chromosome length of C. carlesii and Ca. henryi. Table S3. Benchmarking Universal Single-Copy Orthologs (BUSCO) evaluation of C. carlesii and Ca. henryi genome assembly. Table S4. Evaluation of genome assemblies by LTR Assembly Index (LAI). The LAI scores distribution of C. carlesii and Ca. henryi 12 chromosomes. Table S5. Prediction of gene structures of C. carlesii and Ca. henryi genome. Table S6. Benchmarking Universal Single-Copy Orthologs (BUSCO) assessment of C. carlesii and Ca. henryi annotated genome. Table S7. Statistics on the function annotation of the C. carlesii and Ca. henryi genome. Table S8. Non-coding RNA annotation results of C. carlesii and Ca. henryi genome. Table S9. Statistic of repeat sequence in C. carlesii and Ca. henryi genome. Table S10. Gene-clustering statistics for 28 species. Table S11. Gene ontology (GO) and Kyoto Encyclopedia of Genes and Genomes (KEGG) enrichment result of unique gene of Fagaceae. Table S12. Gene ontology (GO) and Kyoto Encyclopedia of Genes and Genomes (KEGG) enrichment result of significant expansion of Castanopsis and Castanea gene families. Table S13. Genome-wide collinearity analysis statistical results. Table S14. List of MADS-box genes identified in A. thaliana, P. persica, C. carlesii, C. tibetana, Ca. henryi, Ca. mollissima, Q. acutissima, Q. mongolica, and F. sylvatica. Table S15. Sucrose-starch metabolism related gene identified in C. carlesii genome. Table S16. Sucrose content and starch content of C. carlesii fruits at different development stages. Table S17. Summary of nucleotide-binding leucine-rich repeat (NLR) genes identification results for Fagaceae. Table S18. List of species sources used in this study. [file 43897_2025_152_MOESM2_ESM.xlsx]

## Sheet: Table S1
Table S1. Assembled statistics of C. carlesii and Ca. henryi
	Item	C. carlesii	Ca. henryi
Illumina sequencing assembly	Clean billion bases (Gb)	108.14	63.11
	N50 contig length (bp)	1034	1051
	N90 contig length (bp)	200	123
	Total contig (bp)	987388399	1404286225
PacBio sequencing assembly	Clean billion bases (Gb)	98.38	79.2
	N50 contig (length/number)	(1,570,576 bp/174)	(1,074,168 bp/183)
	N90 contig (length/number)	(573,475 bp/547)	(108,672 bp/987)
	Longest contig (bp)	8238502	9220674
	Total contig (bp)	927241398	780197067
Hi-C sequencing assembly	Clean billion bases (Gb)	81.14	73.45
	N50 scaffold (length/number)	(75,704,862 bp/5)	(58,891,783 bp/6)
	N50 contig (length/number)	(1,589,312 bp/169)	(829,317 bp/258)
	N90 scaffold (length/number)	(56,210,289 bp/11)	(50,992,281 bp/11)
	N90 contig (length/number)	(587,705 bp/530)	(79,708 bp/1,311)
	Total scaffold (bp)	912570299	781593067
	Total contig (bp)	912159799	780197067

## Sheet: Table S2
Table S2. The chromosome length of C. carlesii and Ca. henryi
Species	Chromosome	Length (bp)
C. carlesii	1	107508254
	2	105851054
	3	104532152
	4	79797617
	5	75704862
	6	72002692
	7	66899467
	8	64336784
	9	63652413
	10	63049374
	11	56210289
	12	53025341
Ca. henryi	1	56057587
	2	58891783
	3	62367385
	4	96524093
	5	73004072
	6	41348131
	7	57059166
	8	57163106
	9	52153434
	10	50992281
	11	62884466
	12	83914413

## Sheet: Table S3
Table S3. BUSCO evaluation of C. carlesii and Ca. henryi genome assembly
Species	Type	Number	Percent (%)
C. carlesii	Complete BUSCOs (C)	1290	93.8
	Complete and single-copy BUSCOs (S)	1239	90.1
	Complete and duplicated BUSCOs (D)	51	3.7
	Fragmented BUSCOs (F)	24	1.7
	Missing BUSCOs (M)	61	4.5
	Total BUSCO groups searched	1375	-
Ca. henryi	Complete BUSCOs (C)	1279	93
	Complete and single-copy BUSCOs (S)	1223	88.9
	Complete and duplicated BUSCOs (D)	56	4.1
	Fragmented BUSCOs (F)	19	1.4
	Missing BUSCOs (M)	77	5.6
	Total BUSCO groups searched	1375	-

## Sheet: Table S4
Table S4. Evaluation of genome assemblies by LTR Assembly Index (LAI). The LAI scores distribution of C. carlesii and Ca. henryi 12 chromosomes. The LAI scores were calculated using 3 Mb sliding windows
Castanopsis carlesii							Castanea henryi
Chromosome	From	To	Intact	Total	raw_LAI	LAI	Chromosome	From	To	Intact	Total	raw_LAI	LAI
Whole genome	1	927667898	0.0516	0.3942	13.1	18.73	Whole genome	1	781593067	0.035	0.3893	9	14.63
1	1	3000000	0.0432	0.3546	12.19	17.82	1	1	3000000	0.0097	0.149	6.5	12.13
1	300001	3300000	0.0518	0.3487	14.85	20.48	1	300001	3300000	0.0072	0.1352	5.36	10.99
1	600001	3600000	0.0493	0.3411	14.46	20.09	1	600001	3600000	0.0085	0.1203	7.09	12.72
1	900001	3900000	0.0441	0.3453	12.77	18.4	1	900001	3900000	0.0085	0.1423	5.99	11.62
1	1200001	4200000	0.041	0.3471	11.82	17.45	1	1200001	4200000	0.0158	0.1813	8.73	14.36
1	1500001	4500000	0.0456	0.3493	13.06	18.69	1	1500001	4500000	0.016	0.2017	7.94	13.57
1	1800001	4800000	0.0456	0.3615	12.62	18.25	1	1800001	4800000	0.016	0.2368	6.77	12.4
1	2100001	5100000	0.0417	0.3773	11.06	16.69	1	2100001	5100000	0.0203	0.2501	8.12	13.75
1	2400001	5400000	0.046	0.3785	12.15	17.78	1	2400001	5400000	0.027	0.259	10.42	16.05
1	2700001	5700000	0.0476	0.3798	12.52	18.15	1	2700001	5700000	0.027	0.268	10.07	15.7
1	3000001	6000000	0.0402	0.3559	11.28	16.91	1	3000001	6000000	0.0306	0.2756	11.12	16.75
1	3300001	6300000	0.0423	0.3556	11.9	17.53	1	3300001	6300000	0.0298	0.2829	10.55	16.18
1	3600001	6600000	0.0475	0.3727	12.75	18.38	1	3600001	6600000	0.032	0.3037	10.55	16.18
1	3900001	6900000	0.0566	0.3699	15.3	20.93	1	3900001	6900000	0.0424	0.3164	13.39	19.02
1	4200001	7200000	0.0606	0.3563	17.02	22.65	1	4200001	7200000	0.0364	0.2955	12.32	17.95
1	4500001	7500000	0.0652	0.3613	18.06	23.69	1	4500001	7500000	0.0327	0.2998	10.89	16.52
1	4800001	7800000	0.0704	0.3686	19.1	24.73	1	4800001	7800000	0.0363	0.3013	12.05	17.68
1	5100001	8100000	0.073	0.3784	19.29	24.92	1	5100001	8100000	0.0348	0.3241	10.72	16.35
1	5400001	8400000	0.0709	0.3876	18.28	23.91	1	5400001	8400000	0.0355	0.3184	11.16	16.79
1	5700001	8700000	0.0726	0.3883	18.71	24.34	1	5700001	8700000	0.0355	0.3224	11.02	16.65
1	6000001	9000000	0.0698	0.3843	18.16	23.79	1	6000001	9000000	0.04	0.3331	11.99	17.62
1	6300001	9300000	0.0626	0.3594	17.43	23.06	1	6300001	9300000	0.04	0.3345	11.94	17.57
1	6600001	9600000	0.0605	0.3461	17.47	23.1	1	6600001	9600000	0.0405	0.3271	12.38	18.01
1	6900001	9900000	0.0588	0.3825	15.36	20.99	1	6900001	9900000	0.0301	0.3094	9.74	15.37
1	7200001	10200000	0.0573	0.4242	13.5	19.13	1	7200001	10200000	0.0295	0.3184	9.26	14.89
1	7500001	10500000	0.0566	0.4436	12.76	18.39	1	7500001	10500000	0.0327	0.3193	10.26	15.89
1	7800001	10800000	0.0591	0.46	12.86	18.49	1	7800001	10800000	0.0328	0.3258	10.06	15.69
1	8100001	11100000	0.0698	0.4651	15	20.63	1	8100001	11100000	0.0317	0.3015	10.51	16.14
1	8400001	11400000	0.0689	0.4756	14.49	20.12	1	8400001	11400000	0.028	0.3243	8.63	14.26
1	8700001	11700000	0.0901	0.5163	17.46	23.09	1	8700001	11700000	0.0298	0.3338	8.92	14.55
1	9000001	12000000	0.0927	0.5385	17.21	22.84	1	9000001	12000000	0.0188	0.3398	5.54	11.17
1	9300001	12300000	0.0908	0.5415	16.77	22.4	1	9300001	12300000	0.0301	0.3688	8.16	13.79
1	9600001	12600000	0.0878	0.5389	16.28	21.91	1	9600001	12600000	0.0263	0.3588	7.32	12.95
1	9900001	12900000	0.0772	0.4999	15.44	21.07	1	9900001	12900000	0.0347	0.378	9.18	14.81
1	10200001	13200000	0.0751	0.47	15.98	21.61	1	10200001	13200000	0.0398	0.3923	10.14	15.77
1	10500001	13500000	0.0712	0.4583	15.54	21.17	1	10500001	13500000	0.0401	0.3848	10.42	16.05
1	10800001	13800000	0.0718	0.4605	15.6	21.23	1	10800001	13800000	0.0431	0.3685	11.7	17.33
1	11100001	14100000	0.0733	0.4495	16.31	21.94	1	11100001	14100000	0.042	0.3744	11.21	16.84
1	11400001	14400000	0.0829	0.4252	19.5	25.13	1	11400001	14400000	0.0459	0.3601	12.74	18.37
1	11700001	14700000	0.0593	0.3814	15.55	21.18	1	11700001	14700000	0.0441	0.3506	12.58	18.21
1	12000001	15000000	0.0603	0.3582	16.82	22.45	1	12000001	15000000	0.0479	0.3591	13.33	18.96
1	12300001	15300000	0.0693	0.3716	18.64	24.27	1	12300001	15300000	0.0366	0.3463	10.57	16.2
1	12600001	15600000	0.0693	0.3598	19.25	24.88	1	12600001	15600000	0.0387	0.3688	10.5	16.13
1	12900001	15900000	0.0726	0.3504	20.71	26.34	1	12900001	15900000	0.034	0.3614	9.41	15.04
1	13200001	16200000	0.0792	0.3787	20.92	26.55	1	13200001	16200000	0.0361	0.3552	10.16	15.79
1	13500001	16500000	0.0707	0.3524	20.06	25.69	1	13500001	16500000	0.038	0.3537	10.75	16.38
1	13800001	16800000	0.0735	0.352	20.88	26.51	1	13800001	16800000	0.0314	0.3535	8.87	14.5
1	14100001	17100000	0.0604	0.3493	17.29	22.92	1	14100001	17100000	0.0314	0.3428	9.17	14.8
1	14400001	17400000	0.0516	0.3428	15.04	20.67	1	14400001	17400000	0.0238	0.3429	6.94	12.57
1	14700001	17700000	0.0549	0.3596	15.26	20.89	1	14700001	17700000	0.0272	0.3661	7.43	13.06
1	15000001	18000000	0.0614	0.3719	16.5	22.13	1	15000001	18000000	0.0234	0.3583	6.54	12.17
1	15300001	18300000	0.0654	0.3778	17.31	22.94	1	15300001	18300000	0.0234	0.3499	6.7	12.33
1	15600001	18600000	0.0736	0.4027	18.27	23.9	1	15600001	18600000	0.0211	0.3391	6.24	11.87
1	15900001	18900000	0.0751	0.4074	18.44	24.07	1	15900001	18900000	0.0174	0.3445	5.05	10.68
1	16200001	19200000	0.0654	0.3772	17.34	22.97	1	16200001	19200000	0.0136	0.3369	4.04	9.67
1	16500001	19500000	0.0809	0.3924	20.61	26.24	1	16500001	19500000	0.0081	0.3483	2.32	7.95
1	16800001	19800000	0.0698	0.3584	19.48	25.11	1	16800001	19800000	0.0115	0.3544	3.24	8.87
1	17100001	20100000	0.0693	0.3417	20.28	25.91	1	17100001	20100000	0.0108	0.3872	2.8	8.43
1	17400001	20400000	0.066	0.3409	19.37	25	1	17400001	20400000	0.0118	0.3962	2.98	8.61
1	17700001	20700000	0.0798	0.3618	22.06	27.69	1	17700001	20700000	0.0119	0.3922	3.03	8.66
1	18000001	21000000	0.0723	0.3697	19.57	25.2	1	18000001	21000000	0.0139	0.3791	3.66	9.29
1	18300001	21300000	0.0646	0.3575	18.06	23.69	1	18300001	21300000	0.0173	0.395	4.37	10
1	18600001	21600000	0.0564	0.3478	16.21	21.84	1	18600001	21600000	0.0207	0.4099	5.05	10.68
1	18900001	21900000	0.0568	0.3419	16.61	22.24	1	18900001	21900000	0.0244	0.4113	5.94	11.57
1	19200001	22200000	0.0633	0.3598	17.59	23.22	1	19200001	22200000	0.0204	0.4119	4.95	10.58
1	19500001	22500000	0.0595	0.3836	15.52	21.15	1	19500001	22500000	0.0258	0.4187	6.17	11.8
1	19800001	22800000	0.0664	0.4293	15.47	21.1	1	19800001	22800000	0.0261	0.4223	6.19	11.82
1	20100001	23100000	0.0725	0.4572	15.86	21.49	1	20100001	23100000	0.0324	0.4189	7.73	13.36
1	20400001	23400000	0.0694	0.4655	14.92	20.55	1	20400001	23400000	0.0437	0.43	10.17	15.8
1	20700001	23700000	0.0505	0.4285	11.78	17.41	1	20700001	23700000	0.0403	0.4346	9.27	14.9
1	21000001	24000000	0.0561	0.4383	12.79	18.42	1	21000001	24000000	0.0453	0.4408	10.28	15.91
1	21300001	24300000	0.0517	0.4318	11.97	17.6	1	21300001	24300000	0.0478	0.4312	11.1	16.73
1	21600001	24600000	0.0553	0.448	12.34	17.97	1	21600001	24600000	0.0444	0.4214	10.54	16.17
1	21900001	24900000	0.0501	0.4545	11.02	16.65	1	21900001	24900000	0.0407	0.4402	9.24	14.87
1	22200001	25200000	0.0453	0.4303	10.52	16.15	1	22200001	25200000	0.0472	0.4539	10.41	16.04
1	22500001	25500000	0.0402	0.4249	9.45	15.08	1	22500001	25500000	0.048	0.4678	10.26	15.89
1	22800001	25800000	0.0358	0.409	8.75	14.38	1	22800001	25800000	0.0527	0.4881	10.79	16.42
1	23100001	26100000	0.0333	0.3916	8.5	14.13	1	23100001	26100000	0.0553	0.514	10.76	16.39
1	23400001	26400000	0.034	0.3856	8.83	14.46	1	23400001	26400000	0.0491	0.5189	9.46	15.09
1	23700001	26700000	0.0351	0.3904	8.98	14.61	1	23700001	26700000	0.0532	0.533	9.97	15.6
1	24000001	27000000	0.0327	0.3699	8.84	14.47	1	24000001	27000000	0.0496	0.557	8.91	14.54
1	24300001	27300000	0.032	0.3828	8.37	14	1	24300001	27300000	0.0437	0.5653	7.73	13.36
1	24600001	27600000	0.0284	0.3791	7.5	13.13	1	24600001	27600000	0.0465	0.5749	8.09	13.72
1	24900001	27900000	0.0304	0.3701	8.22	13.85	1	24900001	27900000	0.0558	0.5729	9.74	15.37
1	25200001	28200000	0.0287	0.3728	7.7	13.33	1	25200001	28200000	0.0541	0.5801	9.33	14.96
1	25500001	28500000	0.0256	0.3461	7.39	13.02	1	25500001	28500000	0.0572	0.5722	10.01	15.64
1	25800001	28800000	0.028	0.3389	8.27	13.9	1	25800001	28800000	0.0596	0.5802	10.27	15.9
1	26100001	29100000	0.0216	0.3307	6.52	12.15	1	26100001	29100000	0.0648	0.5865	11.05	16.68
1	26400001	29400000	0.0285	0.3415	8.36	13.99	1	26400001	29400000	0.0732	0.6129	11.95	17.58
1	26700001	29700000	0.0309	0.3496	8.84	14.47	1	26700001	29700000	0.0691	0.5932	11.65	17.28
1	27000001	30000000	0.0276	0.3486	7.92	13.55	1	27000001	30000000	0.0709	0.5729	12.38	18.01
1	27300001	30300000	0.0348	0.3634	9.58	15.21	1	27300001	30300000	0.0709	0.5517	12.85	18.48
1	27600001	30600000	0.0384	0.3629	10.59	16.22	1	27600001	30600000	0.0715	0.5561	12.85	18.48
1	27900001	30900000	0.0401	0.3962	10.11	15.74	1	27900001	30900000	0.0622	0.5583	11.14	16.77
1	28200001	31200000	0.0451	0.4139	10.89	16.52	1	28200001	31200000	0.061	0.5311	11.49	17.12
1	28500001	31500000	0.0416	0.4206	9.89	15.52	1	28500001	31500000	0.0552	0.5244	10.53	16.16
1	28800001	31800000	0.0397	0.4352	9.12	14.75	1	28800001	31800000	0.0464	0.4989	9.29	14.92
1	29100001	32100000	0.043	0.4367	9.85	15.48	1	29100001	32100000	0.0322	0.4537	7.11	12.74
1	29400001	32400000	0.0385	0.4264	9.04	14.67	1	29400001	32400000	0.0276	0.4031	6.84	12.47
1	29700001	32700000	0.0371	0.4221	8.78	14.41	1	29700001	32700000	0.0328	0.3953	8.3	13.93
1	30000001	33000000	0.0412	0.4307	9.56	15.19	1	30000001	33000000	0.0275	0.3837	7.16	12.79
1	30300001	33300000	0.0329	0.4202	7.84	13.47	1	30300001	33300000	0.0275	0.4029	6.82	12.45
1	30600001	33600000	0.0389	0.4148	9.38	15.01	1	30600001	33600000	0.0282	0.4182	6.75	12.38
1	30900001	33900000	0.0436	0.3849	11.33	16.96	1	30900001	33900000	0.0362	0.3921	9.23	14.86
1	31200001	34200000	0.0413	0.3902	10.57	16.2	1	31200001	34200000	0.0402	0.4056	9.92	15.55
1	31500001	34500000	0.0515	0.4029	12.78	18.41	1	31500001	34500000	0.0367	0.3985	9.2	14.83
1	31800001	34800000	0.0484	0.3833	12.64	18.27	1	31800001	34800000	0.0348	0.4035	8.63	14.26
1	32100001	35100000	0.0515	0.4002	12.86	18.49	1	32100001	35100000	0.0353	0.4006	8.81	14.44
1	32400001	35400000	0.0597	0.4308	13.86	19.49	1	32400001	35400000	0.0275	0.4158	6.62	12.25
1	32700001	35700000	0.0634	0.4397	14.41	20.04	1	32700001	35700000	0.0223	0.4459	5	10.63
1	33000001	36000000	0.0593	0.4482	13.23	18.86	1	33000001	36000000	0.0269	0.4525	5.94	11.57
1	33300001	36300000	0.0601	0.4435	13.56	19.19	1	33300001	36300000	0.0269	0.4391	6.12	11.75
1	33600001	36600000	0.0533	0.4338	12.28	17.91	1	33600001	36600000	0.0234	0.4197	5.57	11.2
1	33900001	36900000	0.0479	0.4388	10.91	16.54	1	33900001	36900000	0.0154	0.4513	3.42	9.05
1	34200001	37200000	0.049	0.4305	11.38	17.01	1	34200001	37200000	0.0089	0.4407	2.01	7.64
1	34500001	37500000	0.0422	0.4276	9.88	15.51	1	34500001	37500000	0.01	0.4348	2.3	7.93
1	34800001	37800000	0.0512	0.428	11.96	17.59	1	34800001	37800000	0.01	0.4053	2.47	8.1
1	35100001	38100000	0.055	0.4453	12.35	17.98	1	35100001	38100000	0.0095	0.3875	2.46	8.09
1	35400001	38400000	0.0505	0.4312	11.71	17.34	1	35400001	38400000	0.0075	0.3681	2.05	7.68
1	35700001	38700000	0.048	0.4261	11.25	16.88	1	35700001	38700000	0.0075	0.3347	2.25	7.88
1	36000001	39000000	0.0516	0.4257	12.12	17.75	1	36000001	39000000	0.0101	0.341	2.97	8.6
1	36300001	39300000	0.0588	0.4318	13.62	19.25	1	36300001	39300000	0.0135	0.3364	4.02	9.65
1	36600001	39600000	0.0595	0.439	13.55	19.18	1	36600001	39600000	0.0129	0.3225	4	9.63
1	36900001	39900000	0.0655	0.4302	15.22	20.85	1	36900001	39900000	0.0129	0.2856	4.52	10.15
1	37200001	40200000	0.0741	0.4313	17.18	22.81	1	37200001	40200000	0.0135	0.2849	4.72	10.35
1	37500001	40500000	0.0767	0.4109	18.67	24.3	1	37500001	40500000	0.0194	0.2838	6.82	12.45
1	37800001	40800000	0.073	0.4231	17.26	22.89	1	37800001	40800000	0.0194	0.3024	6.4	12.03
1	38100001	41100000	0.0646	0.4222	15.29	20.92	1	38100001	41100000	0.0261	0.3221	8.1	13.73
1	38400001	41400000	0.0625	0.4053	15.43	21.06	1	38400001	41400000	0.0261	0.325	8.03	13.66
1	38700001	41700000	0.0671	0.4068	16.49	22.12	1	38700001	41700000	0.0261	0.3208	8.13	13.76
1	39000001	42000000	0.0635	0.4082	15.57	21.2	1	39000001	42000000	0.0245	0.3048	8.03	13.66
1	39300001	42300000	0.0546	0.4177	13.07	18.7	1	39300001	42300000	0.0211	0.2948	7.16	12.79
1	39600001	42600000	0.0549	0.442	12.42	18.05	1	39600001	42600000	0.0245	0.2991	8.18	13.81
1	39900001	42900000	0.0548	0.4676	11.73	17.36	1	39900001	42900000	0.0306	0.3043	10.07	15.7
1	40200001	43200000	0.0458	0.4671	9.81	15.44	1	40200001	43200000	0.0326	0.3079	10.58	16.21
1	40500001	43500000	0.0491	0.4812	10.2	15.83	1	40500001	43500000	0.0273	0.319	8.56	14.19
1	40800001	43800000	0.0622	0.5094	12.21	17.84	1	40800001	43800000	0.0329	0.3335	9.87	15.5
1	41100001	44100000	0.069	0.5093	13.55	19.18	1	41100001	44100000	0.0279	0.317	8.79	14.42
1	41400001	44400000	0.0696	0.5439	12.8	18.43	1	41400001	44400000	0.0279	0.3048	9.14	14.77
1	41700001	44700000	0.0674	0.5539	12.17	17.8	1	41700001	44700000	0.0361	0.3196	11.28	16.91
1	42000001	45000000	0.0733	0.569	12.89	18.52	1	42000001	45000000	0.0421	0.3276	12.86	18.49
1	42300001	45300000	0.0889	0.5838	15.23	20.86	1	42300001	45300000	0.0457	0.3394	13.46	19.09
1	42600001	45600000	0.0905	0.588	15.4	21.03	1	42600001	45600000	0.0451	0.3391	13.29	18.92
1	42900001	45900000	0.1006	0.6005	16.76	22.39	1	42900001	45900000	0.0423	0.333	12.7	18.33
1	43200001	46200000	0.1086	0.6206	17.49	23.12	1	43200001	46200000	0.0473	0.3271	14.46	20.09
1	43500001	46500000	0.1099	0.6438	17.07	22.7	1	43500001	46500000	0.0455	0.3028	15.04	20.67
1	43800001	46800000	0.1047	0.6403	16.35	21.98	1	43800001	46800000	0.044	0.2953	14.88	20.51
1	44100001	47100000	0.1006	0.6523	15.42	21.05	1	44100001	47100000	0.0456	0.3094	14.73	20.36
1	44400001	47400000	0.1003	0.6462	15.52	21.15	1	44400001	47400000	0.0491	0.3336	14.73	20.36
1	44700001	47700000	0.0976	0.6632	14.72	20.35	1	44700001	47700000	0.043	0.3216	13.36	18.99
1	45000001	48000000	0.089	0.6556	13.58	19.21	1	45000001	48000000	0.043	0.3242	13.25	18.88
1	45300001	48300000	0.0734	0.619	11.86	17.49	1	45300001	48300000	0.0412	0.3267	12.62	18.25
1	45600001	48600000	0.0707	0.615	11.5	17.13	1	45600001	48600000	0.0385	0.3348	11.49	17.12
1	45900001	48900000	0.0621	0.6262	9.91	15.54	1	45900001	48900000	0.0446	0.358	12.45	18.08
1	46200001	49200000	0.0547	0.6231	8.78	14.41	1	46200001	49200000	0.0448	0.353	12.7	18.33
1	46500001	49500000	0.0518	0.6294	8.23	13.86	1	46500001	49500000	0.0468	0.3653	12.8	18.43
1	46800001	49800000	0.0523	0.6243	8.38	14.01	1	46800001	49800000	0.0465	0.3682	12.63	18.26
1	47100001	50100000	0.0626	0.6254	10	15.63	1	47100001	50100000	0.0432	0.384	11.26	16.89
1	47400001	50400000	0.0709	0.6287	11.27	16.9	1	47400001	50400000	0.0397	0.3808	10.42	16.05
1	47700001	50700000	0.0814	0.6377	12.77	18.4	1	47700001	50700000	0.0377	0.3995	9.43	15.06
1	48000001	51000000	0.0926	0.6475	14.29	19.92	1	48000001	51000000	0.0294	0.3968	7.42	13.05
1	48300001	51300000	0.1093	0.6875	15.89	21.52	1	48300001	51300000	0.0276	0.3939	7.02	12.65
1	48600001	51600000	0.1093	0.6671	16.39	22.02	1	48600001	51600000	0.0292	0.3797	7.68	13.31
1	48900001	51900000	0.1025	0.6342	16.15	21.78	1	48900001	51900000	0.0249	0.3544	7.02	12.65
1	49200001	52200000	0.1022	0.6227	16.42	22.05	1	49200001	52200000	0.0256	0.374	6.86	12.49
1	49500001	52500000	0.0945	0.5899	16.02	21.65	1	49500001	52500000	0.0237	0.3662	6.48	12.11
1	49800001	52800000	0.0843	0.5625	14.99	20.62	1	49800001	52800000	0.0231	0.3548	6.52	12.15
1	50100001	53100000	0.0724	0.5304	13.64	19.27	1	50100001	53100000	0.0261	0.3262	7.99	13.62
1	50400001	53400000	0.0646	0.5202	12.41	18.04	1	50400001	53400000	0.0261	0.3138	8.3	13.93
1	50700001	53700000	0.0513	0.4857	10.57	16.2	1	50700001	53700000	0.0261	0.2891	9.01	14.64
1	51000001	54000000	0.0475	0.4836	9.82	15.45	1	51000001	54000000	0.0259	0.2899	8.94	14.57
1	51300001	54300000	0.0383	0.4565	8.39	14.02	1	51300001	54300000	0.0286	0.2858	10.01	15.64
1	51600001	54600000	0.0421	0.4739	8.89	14.52	1	51600001	54600000	0.0271	0.2847	9.51	15.14
1	51900001	54900000	0.0405	0.4681	8.65	14.28	1	51900001	54900000	0.0253	0.2858	8.85	14.48
1	52200001	55200000	0.0421	0.4656	9.04	14.67	1	52200001	55200000	0.0156	0.2756	5.66	11.29
1	52500001	55500000	0.0505	0.4747	10.63	16.26	1	52500001	55500000	0.0156	0.2718	5.74	11.37
1	52800001	55800000	0.0523	0.4732	11.06	16.69	1	52800001	55800000	0.016	0.2675	6	11.63
1	53100001	56100000	0.0496	0.4686	10.59	16.22	1	53100001	56057587	0.0204	0.2819	7.13	12.76
1	53400001	56400000	0.0473	0.4612	10.26	15.89	2	1	3000000	0.0207	0.6238	3.31	8.94
1	53700001	56700000	0.0473	0.4553	10.39	16.02	2	300001	3300000	0.0206	0.6128	3.37	9
1	54000001	57000000	0.0463	0.43	10.77	16.4	2	600001	3600000	0.0206	0.621	3.32	8.95
1	54300001	57300000	0.0419	0.436	9.6	15.23	2	900001	3900000	0.0234	0.6236	3.76	9.39
1	54600001	57600000	0.0376	0.4244	8.85	14.48	2	1200001	4200000	0.033	0.6582	5.02	10.65
1	54900001	57900000	0.0431	0.4344	9.92	15.55	2	1500001	4500000	0.0385	0.6709	5.73	11.36
1	55200001	58200000	0.0412	0.4406	9.35	14.98	2	1800001	4800000	0.0436	0.6646	6.56	12.19
1	55500001	58500000	0.0381	0.4464	8.53	14.16	2	2100001	5100000	0.0422	0.6705	6.3	11.93
1	55800001	58800000	0.0435	0.4757	9.14	14.77	2	2400001	5400000	0.0437	0.6794	6.43	12.06
1	56100001	59100000	0.0538	0.4917	10.93	16.56	2	2700001	5700000	0.0461	0.6827	6.75	12.38
1	56400001	59400000	0.0571	0.4939	11.56	17.19	2	3000001	6000000	0.0388	0.6822	5.69	11.32
1	56700001	59700000	0.0609	0.4916	12.38	18.01	2	3300001	6300000	0.0382	0.6933	5.51	11.14
1	57000001	60000000	0.0573	0.5018	11.43	17.06	2	3600001	6600000	0.0416	0.6998	5.95	11.58
1	57300001	60300000	0.059	0.4963	11.9	17.53	2	3900001	6900000	0.0388	0.7027	5.53	11.16
1	57600001	60600000	0.0703	0.5166	13.6	19.23	2	4200001	7200000	0.0292	0.7073	4.13	9.76
1	57900001	60900000	0.0745	0.5199	14.34	19.97	2	4500001	7500000	0.0275	0.6997	3.93	9.56
1	58200001	61200000	0.0777	0.5064	15.35	20.98	2	4800001	7800000	0.0213	0.6802	3.13	8.76
1	58500001	61500000	0.0751	0.4861	15.44	21.07	2	5100001	8100000	0.0223	0.6664	3.35	8.98
1	58800001	61800000	0.0711	0.455	15.64	21.27	2	5400001	8400000	0.0329	0.6721	4.89	10.52
1	59100001	62100000	0.0634	0.4462	14.21	19.84	2	5700001	8700000	0.0366	0.6829	5.35	10.98
1	59400001	62400000	0.0674	0.4483	15.04	20.67	2	6000001	9000000	0.0432	0.6818	6.33	11.96
1	59700001	62700000	0.0688	0.4627	14.87	20.5	2	6300001	9300000	0.0452	0.6784	6.66	12.29
1	60000001	63000000	0.0783	0.4757	16.46	22.09	2	6600001	9600000	0.0437	0.6814	6.41	12.04
1	60300001	63300000	0.0752	0.457	16.46	22.09	2	6900001	9900000	0.0465	0.6832	6.8	12.43
1	60600001	63600000	0.0645	0.427	15.1	20.73	2	7200001	10200000	0.052	0.6547	7.94	13.57
1	60900001	63900000	0.0586	0.4144	14.15	19.78	2	7500001	10500000	0.0539	0.6402	8.42	14.05
1	61200001	64200000	0.0592	0.4069	14.55	20.18	2	7800001	10800000	0.0573	0.6523	8.78	14.41
1	61500001	64500000	0.0617	0.4152	14.85	20.48	2	8100001	11100000	0.0598	0.6423	9.31	14.94
1	61800001	64800000	0.0581	0.4194	13.84	19.47	2	8400001	11400000	0.0498	0.6093	8.17	13.8
1	62100001	65100000	0.0665	0.4248	15.66	21.29	2	8700001	11700000	0.0491	0.5869	8.37	14
1	62400001	65400000	0.0573	0.4125	13.9	19.53	2	9000001	12000000	0.0391	0.574	6.81	12.44
1	62700001	65700000	0.0522	0.3858	13.54	19.17	2	9300001	12300000	0.0343	0.5601	6.13	11.76
1	63000001	66000000	0.047	0.363	12.94	18.57	2	9600001	12600000	0.0332	0.5412	6.13	11.76
1	63300001	66300000	0.047	0.3592	13.08	18.71	2	9900001	12900000	0.0337	0.5556	6.07	11.7
1	63600001	66600000	0.0488	0.3633	13.43	19.06	2	10200001	13200000	0.0372	0.5689	6.53	12.16
1	63900001	66900000	0.0535	0.3903	13.71	19.34	2	10500001	13500000	0.0362	0.5983	6.05	11.68
1	64200001	67200000	0.0494	0.4019	12.3	17.93	2	10800001	13800000	0.0333	0.6077	5.48	11.11
1	64500001	67500000	0.0467	0.3948	11.82	17.45	2	11100001	14100000	0.0306	0.6342	4.82	10.45
1	64800001	67800000	0.0478	0.382	12.52	18.15	2	11400001	14400000	0.0387	0.6593	5.86	11.49
1	65100001	68100000	0.0401	0.3729	10.75	16.38	2	11700001	14700000	0.0333	0.6825	4.88	10.51
1	65400001	68400000	0.0384	0.3506	10.94	16.57	2	12000001	15000000	0.0333	0.692	4.81	10.44
1	65700001	68700000	0.0414	0.3568	11.61	17.24	2	12300001	15300000	0.0362	0.7227	5.01	10.64
1	66000001	69000000	0.041	0.3475	11.81	17.44	2	12600001	15600000	0.0383	0.7342	5.21	10.84
1	66300001	69300000	0.0428	0.3517	12.16	17.79	2	12900001	15900000	0.035	0.7204	4.85	10.48
1	66600001	69600000	0.0483	0.3581	13.5	19.13	2	13200001	16200000	0.0293	0.7294	4.01	9.64
1	66900001	69900000	0.0423	0.3232	13.1	18.73	2	13500001	16500000	0.0294	0.7228	4.06	9.69
1	67200001	70200000	0.046	0.3281	14.02	19.65	2	13800001	16800000	0.0265	0.7213	3.68	9.31
1	67500001	70500000	0.0449	0.3218	13.96	19.59	2	14100001	17100000	0.0316	0.7017	4.51	10.14
1	67800001	70800000	0.0477	0.3366	14.18	19.81	2	14400001	17400000	0.0277	0.6839	4.05	9.68
1	68100001	71100000	0.0482	0.3387	14.22	19.85	2	14700001	17700000	0.0313	0.6552	4.78	10.41
1	68400001	71400000	0.0482	0.3538	13.62	19.25	2	15000001	18000000	0.0402	0.6355	6.33	11.96
1	68700001	71700000	0.0471	0.3589	13.11	18.74	2	15300001	18300000	0.0407	0.5886	6.91	12.54
1	69000001	72000000	0.0428	0.3642	11.75	17.38	2	15600001	18600000	0.0446	0.559	7.98	13.61
1	69300001	72300000	0.0465	0.3718	12.5	18.13	2	15900001	18900000	0.0485	0.541	8.96	14.59
1	69600001	72600000	0.0428	0.3684	11.62	17.25	2	16200001	19200000	0.0452	0.516	8.76	14.39
1	69900001	72900000	0.0398	0.3861	10.31	15.94	2	16500001	19500000	0.044	0.4854	9.06	14.69
1	70200001	73200000	0.0329	0.3653	9.01	14.64	2	16800001	19800000	0.0445	0.4626	9.62	15.25
1	70500001	73500000	0.0317	0.3729	8.51	14.14	2	17100001	20100000	0.0399	0.451	8.85	14.48
1	70800001	73800000	0.0298	0.3759	7.93	13.56	2	17400001	20400000	0.0414	0.4418	9.36	14.99
1	71100001	74100000	0.0289	0.3732	7.75	13.38	2	17700001	20700000	0.0397	0.4254	9.33	14.96
1	71400001	74400000	0.0339	0.3764	9	14.63	2	18000001	21000000	0.0367	0.4155	8.82	14.45
1	71700001	74700000	0.0399	0.3766	10.6	16.23	2	18300001	21300000	0.0438	0.4286	10.22	15.85
1	72000001	75000000	0.0468	0.3868	12.11	17.74	2	18600001	21600000	0.0407	0.4388	9.28	14.91
1	72300001	75300000	0.0572	0.4119	13.89	19.52	2	18900001	21900000	0.0406	0.4258	9.55	15.18
1	72600001	75600000	0.0508	0.406	12.52	18.15	2	19200001	22200000	0.0446	0.4166	10.71	16.34
1	72900001	75900000	0.0534	0.3845	13.9	19.53	2	19500001	22500000	0.0508	0.4081	12.45	18.08
1	73200001	76200000	0.0534	0.3952	13.52	19.15	2	19800001	22800000	0.0609	0.4104	14.83	20.46
1	73500001	76500000	0.0723	0.3996	18.09	23.72	2	20100001	23100000	0.0576	0.4151	13.87	19.5
1	73800001	76800000	0.067	0.3815	17.56	23.19	2	20400001	23400000	0.05	0.4105	12.18	17.81
1	74100001	77100000	0.0719	0.3785	19	24.63	2	20700001	23700000	0.059	0.4254	13.86	19.49
1	74400001	77400000	0.0737	0.3965	18.59	24.22	2	21000001	24000000	0.0531	0.4229	12.55	18.18
1	74700001	77700000	0.0719	0.3947	18.21	23.84	2	21300001	24300000	0.0517	0.4193	12.34	17.97
1	75000001	78000000	0.0706	0.3918	18.02	23.65	2	21600001	24600000	0.0562	0.409	13.73	19.36
1	75300001	78300000	0.0557	0.3946	14.11	19.74	2	21900001	24900000	0.0591	0.425	13.9	19.53
1	75600001	78600000	0.0673	0.4181	16.1	21.73	2	22200001	25200000	0.06	0.421	14.24	19.87
1	75900001	78900000	0.0677	0.425	15.94	21.57	2	22500001	25500000	0.0601	0.441	13.62	19.25
1	76200001	79200000	0.0677	0.4317	15.69	21.32	2	22800001	25800000	0.0532	0.4251	12.52	18.15
1	76500001	79500000	0.0514	0.4343	11.84	17.47	2	23100001	26100000	0.0532	0.4114	12.94	18.57
1	76800001	79800000	0.0514	0.4357	11.8	17.43	2	23400001	26400000	0.0599	0.4059	14.75	20.38
1	77100001	80100000	0.0573	0.462	12.39	18.02	2	23700001	26700000	0.0569	0.4122	13.79	19.42
1	77400001	80400000	0.053	0.4609	11.5	17.13	2	24000001	27000000	0.0587	0.4366	13.46	19.09
1	77700001	80700000	0.0486	0.45	10.81	16.44	2	24300001	27300000	0.0496	0.4305	11.52	17.15
1	78000001	81000000	0.0457	0.4365	10.48	16.11	2	24600001	27600000	0.0415	0.4397	9.44	15.07
1	78300001	81300000	0.0454	0.407	11.17	16.8	2	24900001	27900000	0.0411	0.4303	9.55	15.18
1	78600001	81600000	0.0416	0.3989	10.43	16.06	2	25200001	28200000	0.0471	0.4358	10.8	16.43
1	78900001	81900000	0.0449	0.3964	11.32	16.95	2	25500001	28500000	0.0373	0.4282	8.72	14.35
1	79200001	82200000	0.0482	0.3903	12.35	17.98	2	25800001	28800000	0.0412	0.4442	9.27	14.9
1	79500001	82500000	0.061	0.4032	15.13	20.76	2	26100001	29100000	0.0435	0.4485	9.7	15.33
1	79800001	82800000	0.0654	0.4025	16.24	21.87	2	26400001	29400000	0.0417	0.4588	9.09	14.72
1	80100001	83100000	0.0544	0.3772	14.42	20.05	2	26700001	29700000	0.0338	0.4367	7.74	13.37
1	80400001	83400000	0.0573	0.3571	16.06	21.69	2	27000001	30000000	0.0355	0.4046	8.76	14.39
1	80700001	83700000	0.0688	0.3895	17.66	23.29	2	27300001	30300000	0.0392	0.399	9.82	15.45
1	81000001	84000000	0.0717	0.3987	17.97	23.6	2	27600001	30600000	0.0427	0.3799	11.25	16.88
1	81300001	84300000	0.072	0.4008	17.97	23.6	2	27900001	30900000	0.0379	0.3841	9.86	15.49
1	81600001	84600000	0.071	0.4005	17.72	23.35	2	28200001	31200000	0.0305	0.397	7.68	13.31
1	81900001	84900000	0.0642	0.4105	15.65	21.28	2	28500001	31500000	0.0305	0.398	7.66	13.29
1	82200001	85200000	0.0626	0.4166	15.03	20.66	2	28800001	31800000	0.0264	0.4111	6.41	12.04
1	82500001	85500000	0.052	0.417	12.48	18.11	2	29100001	32100000	0.0351	0.4256	8.24	13.87
1	82800001	85800000	0.0532	0.4202	12.65	18.28	2	29400001	32400000	0.0341	0.4116	8.28	13.91
1	83100001	86100000	0.057	0.4203	13.57	19.2	2	29700001	32700000	0.0341	0.4088	8.34	13.97
1	83400001	86400000	0.0588	0.4348	13.51	19.14	2	30000001	33000000	0.0348	0.4209	8.26	13.89
1	83700001	86700000	0.0565	0.4211	13.41	19.04	2	30300001	33300000	0.0322	0.4188	7.68	13.31
1	84000001	87000000	0.0551	0.4271	12.91	18.54	2	30600001	33600000	0.0319	0.4283	7.44	13.07
1	84300001	87300000	0.0632	0.4244	14.9	20.53	2	30900001	33900000	0.0304	0.4184	7.26	12.89
1	84600001	87600000	0.0611	0.4304	14.2	19.83	2	31200001	34200000	0.0306	0.4003	7.64	13.27
1	84900001	87900000	0.0605	0.4257	14.21	19.84	2	31500001	34500000	0.0395	0.4208	9.38	15.01
1	85200001	88200000	0.0615	0.4158	14.78	20.41	2	31800001	34800000	0.036	0.4075	8.84	14.47
1	85500001	88500000	0.0582	0.3969	14.66	20.29	2	32100001	35100000	0.0298	0.3823	7.8	13.43
1	85800001	88800000	0.0635	0.3998	15.89	21.52	2	32400001	35400000	0.0259	0.3905	6.64	12.27
1	86100001	89100000	0.0604	0.3974	15.2	20.83	2	32700001	35700000	0.0259	0.3991	6.5	12.13
1	86400001	89400000	0.0552	0.402	13.73	19.36	2	33000001	36000000	0.0234	0.4038	5.8	11.43
1	86700001	89700000	0.0513	0.4168	12.3	17.93	2	33300001	36300000	0.0256	0.4237	6.03	11.66
1	87000001	90000000	0.0478	0.4109	11.63	17.26	2	33600001	36600000	0.0223	0.4136	5.39	11.02
1	87300001	90300000	0.0401	0.4122	9.73	15.36	2	33900001	36900000	0.0223	0.4118	5.41	11.04
1	87600001	90600000	0.0387	0.397	9.74	15.37	2	34200001	37200000	0.0274	0.4043	6.79	12.42
1	87900001	90900000	0.0383	0.4057	9.44	15.07	2	34500001	37500000	0.024	0.3788	6.35	11.98
1	88200001	91200000	0.0438	0.4163	10.52	16.15	2	34800001	37800000	0.024	0.3922	6.13	11.76
1	88500001	91500000	0.0508	0.4226	12.02	17.65	2	35100001	38100000	0.0192	0.4016	4.78	10.41
1	88800001	91800000	0.0502	0.4245	11.82	17.45	2	35400001	38400000	0.0207	0.3896	5.31	10.94
1	89100001	92100000	0.0493	0.4228	11.65	17.28	2	35700001	38700000	0.0207	0.3831	5.4	11.03
1	89400001	92400000	0.0554	0.4271	12.96	18.59	2	36000001	39000000	0.0227	0.3692	6.15	11.78
1	89700001	92700000	0.0602	0.4233	14.22	19.85	2	36300001	39300000	0.0217	0.3539	6.13	11.76
1	90000001	93000000	0.0666	0.4269	15.59	21.22	2	36600001	39600000	0.0217	0.3636	5.97	11.6
1	90300001	93300000	0.0635	0.4257	14.92	20.55	2	36900001	39900000	0.0232	0.3632	6.39	12.02
1	90600001	93600000	0.062	0.4262	14.55	20.18	2	37200001	40200000	0.0145	0.3655	3.96	9.59
1	90900001	93900000	0.0605	0.4197	14.41	20.04	2	37500001	40500000	0.0089	0.3603	2.48	8.11
1	91200001	94200000	0.0566	0.4174	13.57	19.2	2	37800001	40800000	0.0089	0.3275	2.73	8.36
1	91500001	94500000	0.0557	0.4172	13.36	18.99	2	38100001	41100000	0.0123	0.3112	3.96	9.59
1	91800001	94800000	0.0514	0.4278	12.01	17.64	2	38400001	41400000	0.0145	0.3092	4.7	10.33
1	92100001	95100000	0.056	0.4401	12.73	18.36	2	38700001	41700000	0.0214	0.3161	6.76	12.39
1	92400001	95400000	0.0536	0.4241	12.63	18.26	2	39000001	42000000	0.0177	0.3088	5.73	11.36
1	92700001	95700000	0.0417	0.412	10.12	15.75	2	39300001	42300000	0.0224	0.3155	7.08	12.71
1	93000001	96000000	0.0388	0.4056	9.56	15.19	2	39600001	42600000	0.0224	0.3109	7.19	12.82
1	93300001	96300000	0.0438	0.4199	10.44	16.07	2	39900001	42900000	0.0214	0.3099	6.91	12.54
1	93600001	96600000	0.0542	0.4147	13.07	18.7	2	40200001	43200000	0.0214	0.2967	7.22	12.85
1	93900001	96900000	0.0542	0.4072	13.31	18.94	2	40500001	43500000	0.0214	0.2912	7.36	12.99
1	94200001	97200000	0.0498	0.3975	12.53	18.16	2	40800001	43800000	0.0278	0.309	8.99	14.62
1	94500001	97500000	0.0422	0.3835	11.01	16.64	2	41100001	44100000	0.0244	0.3216	7.58	13.21
1	94800001	97800000	0.0389	0.3696	10.52	16.15	2	41400001	44400000	0.0274	0.3226	8.51	14.14
1	95100001	98100000	0.0364	0.366	9.95	15.58	2	41700001	44700000	0.0267	0.3417	7.82	13.45
1	95400001	98400000	0.0308	0.3607	8.54	14.17	2	42000001	45000000	0.0304	0.3446	8.82	14.45
1	95700001	98700000	0.0334	0.3597	9.28	14.91	2	42300001	45300000	0.0273	0.3366	8.1	13.73
1	96000001	99000000	0.0303	0.3543	8.54	14.17	2	42600001	45600000	0.0314	0.3249	9.67	15.3
1	96300001	99300000	0.0278	0.3452	8.05	13.68	2	42900001	45900000	0.0375	0.3324	11.28	16.91
1	96600001	99600000	0.0163	0.3398	4.78	10.41	2	43200001	46200000	0.0411	0.3427	12	17.63
1	96900001	99900000	0.0163	0.3377	4.81	10.44	2	43500001	46500000	0.0478	0.342	13.97	19.6
1	97200001	100200000	0.0163	0.3512	4.63	10.26	2	43800001	46800000	0.0414	0.3386	12.24	17.87
1	97500001	100500000	0.0178	0.3539	5.03	10.66	2	44100001	47100000	0.0474	0.3393	13.96	19.59
1	97800001	100800000	0.0249	0.3634	6.85	12.48	2	44400001	47400000	0.0443	0.3339	13.26	18.89
1	98100001	101100000	0.0229	0.3512	6.51	12.14	2	44700001	47700000	0.043	0.3172	13.56	19.19
1	98400001	101400000	0.0289	0.3591	8.06	13.69	2	45000001	48000000	0.0393	0.3115	12.63	18.26
1	98700001	101700000	0.0387	0.3606	10.74	16.37	2	45300001	48300000	0.0391	0.3058	12.79	18.42
1	99000001	102000000	0.0354	0.3585	9.86	15.49	2	45600001	48600000	0.042	0.3117	13.48	19.11
1	99300001	102300000	0.0328	0.342	9.58	15.21	2	45900001	48900000	0.0435	0.2999	14.5	20.13
1	99600001	102600000	0.0373	0.3496	10.67	16.3	2	46200001	49200000	0.0398	0.2885	13.81	19.44
1	99900001	102900000	0.0528	0.3588	14.72	20.35	2	46500001	49500000	0.0397	0.3007	13.2	18.83
1	100200001	103200000	0.0584	0.3527	16.55	22.18	2	46800001	49800000	0.0425	0.2894	14.67	20.3
1	100500001	103500000	0.0702	0.3588	19.57	25.2	2	47100001	50100000	0.0365	0.2772	13.18	18.81
1	100800001	103800000	0.0683	0.352	19.4	25.03	2	47400001	50400000	0.0363	0.2777	13.08	18.71
1	101100001	104100000	0.0657	0.3422	19.2	24.83	2	47700001	50700000	0.035	0.2779	12.6	18.23
1	101400001	104400000	0.0744	0.3455	21.55	27.18	2	48000001	51000000	0.0378	0.2872	13.15	18.78
1	101700001	104700000	0.0641	0.3271	19.59	25.22	2	48300001	51300000	0.0374	0.2857	13.09	18.72
1	102000001	105000000	0.0695	0.3336	20.83	26.46	2	48600001	51600000	0.0375	0.2857	13.14	18.77
1	102300001	105300000	0.0728	0.3377	21.57	27.2	2	48900001	51900000	0.0294	0.2825	10.41	16.04
1	102600001	105600000	0.0703	0.3233	21.74	27.37	2	49200001	52200000	0.0294	0.2897	10.15	15.78
1	102900001	105900000	0.0607	0.313	19.38	25.01	2	49500001	52500000	0.0282	0.2806	10.06	15.69
1	103200001	106200000	0.0584	0.2966	19.68	25.31	2	49800001	52800000	0.0278	0.301	9.22	14.85
1	103500001	106500000	0.0519	0.2862	18.14	23.77	2	50100001	53100000	0.0319	0.3111	10.24	15.87
1	103800001	106800000	0.0459	0.2685	17.11	22.74	2	50400001	53400000	0.0284	0.3122	9.1	14.73
1	104100001	107100000	0.0506	0.301	16.81	22.44	2	50700001	53700000	0.0285	0.3049	9.34	14.97
1	104400001	107400000	0.0384	0.2957	12.97	18.6	2	51000001	54000000	0.0292	0.3056	9.54	15.17
1	104700001	107700000	0.0363	0.2818	12.89	18.52	2	51300001	54300000	0.026	0.2987	8.7	14.33
1	105000001	108000000	0.0374	0.2851	13.12	18.75	2	51600001	54600000	0.0217	0.3034	7.16	12.79
1	105300001	108300000	0.039	0.2981	13.07	18.7	2	51900001	54900000	0.0232	0.3018	7.7	13.33
1	105600001	108600000	0.0463	0.3106	14.91	20.54	2	52200001	55200000	0.0247	0.3031	8.16	13.79
1	105900001	108900000	0.0492	0.3182	15.46	21.09	2	52500001	55500000	0.0211	0.2968	7.11	12.74
1	106200001	109169500	0.049	0.3233	15.01	20.64	2	52800001	55800000	0.0188	0.2747	6.85	12.48
2	1	3000000	0.0324	0.3096	10.45	16.08	2	53100001	56100000	0.0147	0.2597	5.67	11.3
2	300001	3300000	0.0324	0.281	11.52	17.15	2	53400001	56400000	0.0219	0.2639	8.28	13.91
2	600001	3600000	0.0227	0.2755	8.23	13.86	2	53700001	56700000	0.0182	0.2514	7.25	12.88
2	900001	3900000	0.024	0.2772	8.65	14.28	2	54000001	57000000	0.0148	0.2354	6.3	11.93
2	1200001	4200000	0.0209	0.2812	7.45	13.08	2	54300001	57300000	0.0217	0.2427	8.94	14.57
2	1500001	4500000	0.0209	0.2792	7.5	13.13	2	54600001	57600000	0.0261	0.2375	10.97	16.6
2	1800001	4800000	0.022	0.3029	7.25	12.88	2	54900001	57900000	0.0245	0.2365	10.38	16.01
2	2100001	5100000	0.022	0.313	7.01	12.64	2	55200001	58200000	0.0267	0.235	11.35	16.98
2	2400001	5400000	0.0169	0.3049	5.56	11.19	2	55500001	58500000	0.0291	0.2393	12.15	17.78
2	2700001	5700000	0.0165	0.304	5.44	11.07	2	55800001	58800000	0.0333	0.2304	14.45	20.08
2	3000001	6000000	0.0165	0.2935	5.63	11.26	2	56100001	58891783	0.0363	0.2365	14.3	19.93
2	3300001	6300000	0.0238	0.3005	7.92	13.55	3	1	3000000	0.0276	0.3051	9.05	14.68
2	3600001	6600000	0.0363	0.3099	11.72	17.35	3	300001	3300000	0.0311	0.2941	10.58	16.21
2	3900001	6900000	0.035	0.3275	10.69	16.32	3	600001	3600000	0.0333	0.2997	11.12	16.75
2	4200001	7200000	0.0344	0.3245	10.6	16.23	3	900001	3900000	0.0369	0.3055	12.09	17.72
2	4500001	7500000	0.0323	0.3441	9.38	15.01	3	1200001	4200000	0.0319	0.3011	10.6	16.23
2	4800001	7800000	0.0353	0.354	9.97	15.6	3	1500001	4500000	0.0341	0.3312	10.28	15.91
2	5100001	8100000	0.0383	0.3629	10.56	16.19	3	1800001	4800000	0.0391	0.3357	11.65	17.28
2	5400001	8400000	0.0369	0.3584	10.3	15.93	3	2100001	5100000	0.0471	0.3564	13.2	18.83
2	5700001	8700000	0.0338	0.3701	9.14	14.77	3	2400001	5400000	0.0431	0.3546	12.16	17.79
2	6000001	9000000	0.0391	0.3968	9.84	15.47	3	2700001	5700000	0.042	0.3407	12.33	17.96
2	6300001	9300000	0.046	0.438	10.5	16.13	3	3000001	6000000	0.0482	0.3658	13.17	18.8
2	6600001	9600000	0.0497	0.4413	11.25	16.88	3	3300001	6300000	0.0484	0.3637	13.31	18.94
2	6900001	9900000	0.0612	0.433	14.13	19.76	3	3600001	6600000	0.0497	0.3718	13.36	18.99
2	7200001	10200000	0.062	0.433	14.33	19.96	3	3900001	6900000	0.0497	0.3809	13.05	18.68
2	7500001	10500000	0.061	0.4218	14.47	20.1	3	4200001	7200000	0.0534	0.3827	13.95	19.58
2	7800001	10800000	0.0591	0.3962	14.91	20.54	3	4500001	7500000	0.0549	0.361	15.2	20.83
2	8100001	11100000	0.0583	0.3846	15.15	20.78	3	4800001	7800000	0.0498	0.3587	13.89	19.52
2	8400001	11400000	0.0613	0.3979	15.41	21.04	3	5100001	8100000	0.0385	0.3401	11.33	16.96
2	8700001	11700000	0.0702	0.4023	17.46	23.09	3	5400001	8400000	0.0361	0.3441	10.49	16.12
2	9000001	12000000	0.0712	0.379	18.78	24.41	3	5700001	8700000	0.0398	0.3597	11.07	16.7
2	9300001	12300000	0.0602	0.3558	16.92	22.55	3	6000001	9000000	0.0369	0.3658	10.09	15.72
2	9600001	12600000	0.051	0.3409	14.97	20.6	3	6300001	9300000	0.0332	0.3694	8.99	14.62
2	9900001	12900000	0.0433	0.3465	12.51	18.14	3	6600001	9600000	0.0329	0.3724	8.84	14.47
2	10200001	13200000	0.0456	0.339	13.45	19.08	3	6900001	9900000	0.037	0.3643	10.17	15.8
2	10500001	13500000	0.0439	0.3223	13.63	19.26	3	7200001	10200000	0.0306	0.3419	8.95	14.58
2	10800001	13800000	0.0421	0.3198	13.16	18.79	3	7500001	10500000	0.0315	0.3576	8.8	14.43
2	11100001	14100000	0.0399	0.3395	11.74	17.37	3	7800001	10800000	0.033	0.3472	9.49	15.12
2	11400001	14400000	0.0487	0.3663	13.29	18.92	3	8100001	11100000	0.033	0.3545	9.29	14.92
2	11700001	14700000	0.0512	0.3713	13.78	19.41	3	8400001	11400000	0.0364	0.3485	10.43	16.06
2	12000001	15000000	0.0485	0.3779	12.84	18.47	3	8700001	11700000	0.032	0.3514	9.1	14.73
2	12300001	15300000	0.0471	0.367	12.83	18.46	3	9000001	12000000	0.0309	0.3308	9.35	14.98
2	12600001	15600000	0.0401	0.382	10.49	16.12	3	9300001	12300000	0.0343	0.3408	10.07	15.7
2	12900001	15900000	0.047	0.4022	11.69	17.32	3	9600001	12600000	0.0379	0.3467	10.93	16.56
2	13200001	16200000	0.0437	0.4049	10.8	16.43	3	9900001	12900000	0.0302	0.3588	8.41	14.04
2	13500001	16500000	0.0437	0.4281	10.22	15.85	3	10200001	13200000	0.0347	0.3905	8.88	14.51
2	13800001	16800000	0.0549	0.4583	11.97	17.6	3	10500001	13500000	0.0318	0.3811	8.34	13.97
2	14100001	17100000	0.0549	0.4397	12.48	18.11	3	10800001	13800000	0.0314	0.4268	7.37	13
2	14400001	17400000	0.0471	0.4095	11.5	17.13	3	11100001	14100000	0.0332	0.4575	7.25	12.88
2	14700001	17700000	0.0421	0.4044	10.42	16.05	3	11400001	14400000	0.0327	0.4766	6.86	12.49
2	15000001	18000000	0.0411	0.4044	10.18	15.81	3	11700001	14700000	0.0336	0.4655	7.22	12.85
2	15300001	18300000	0.0397	0.39	10.18	15.81	3	12000001	15000000	0.0321	0.4642	6.91	12.54
2	15600001	18600000	0.0442	0.3883	11.38	17.01	3	12300001	15300000	0.0302	0.4598	6.57	12.2
2	15900001	18900000	0.0365	0.3598	10.14	15.77	3	12600001	15600000	0.0267	0.4609	5.8	11.43
2	16200001	19200000	0.0459	0.371	12.36	17.99	3	12900001	15900000	0.0306	0.4445	6.88	12.51
2	16500001	19500000	0.0477	0.3695	12.9	18.53	3	13200001	16200000	0.027	0.4181	6.46	12.09
2	16800001	19800000	0.0382	0.3524	10.84	16.47	3	13500001	16500000	0.0391	0.4324	9.04	14.67
2	17100001	20100000	0.045	0.3674	12.24	17.87	3	13800001	16800000	0.0379	0.3965	9.56	15.19
2	17400001	20400000	0.046	0.3617	12.72	18.35	3	14100001	17100000	0.0431	0.3703	11.64	17.27
2	17700001	20700000	0.0445	0.3745	11.89	17.52	3	14400001	17400000	0.0392	0.3454	11.35	16.98
2	18000001	21000000	0.0494	0.406	12.18	17.81	3	14700001	17700000	0.0356	0.3538	10.07	15.7
2	18300001	21300000	0.0541	0.4289	12.61	18.24	3	15000001	18000000	0.0352	0.3531	9.96	15.59
2	18600001	21600000	0.0532	0.4199	12.68	18.31	3	15300001	18300000	0.0405	0.3641	11.13	16.76
2	18900001	21900000	0.0553	0.4256	13	18.63	3	15600001	18600000	0.0372	0.3517	10.58	16.21
2	19200001	22200000	0.0528	0.4304	12.26	17.89	3	15900001	18900000	0.0394	0.3579	11.01	16.64
2	19500001	22500000	0.0544	0.424	12.83	18.46	3	16200001	19200000	0.0419	0.3804	11.03	16.66
2	19800001	22800000	0.0588	0.4287	13.72	19.35	3	16500001	19500000	0.0318	0.3772	8.42	14.05
2	20100001	23100000	0.052	0.4189	12.42	18.05	3	16800001	19800000	0.0366	0.3791	9.66	15.29
2	20400001	23400000	0.0469	0.4189	11.2	16.83	3	17100001	20100000	0.0331	0.3743	8.83	14.46
2	20700001	23700000	0.0469	0.393	11.93	17.56	3	17400001	20400000	0.0313	0.3814	8.21	13.84
2	21000001	24000000	0.0394	0.3683	10.7	16.33	3	17700001	20700000	0.0355	0.3882	9.15	14.78
2	21300001	24300000	0.0377	0.3532	10.68	16.31	3	18000001	21000000	0.0395	0.4011	9.86	15.49
2	21600001	24600000	0.0374	0.3509	10.65	16.28	3	18300001	21300000	0.0326	0.4097	7.97	13.6
2	21900001	24900000	0.0348	0.3496	9.94	15.57	3	18600001	21600000	0.0392	0.4387	8.94	14.57
2	22200001	25200000	0.0388	0.3523	11.02	16.65	3	18900001	21900000	0.0332	0.4651	7.14	12.77
2	22500001	25500000	0.0422	0.363	11.63	17.26	3	19200001	22200000	0.0324	0.4794	6.77	12.4
2	22800001	25800000	0.0396	0.3586	11.03	16.66	3	19500001	22500000	0.029	0.486	5.96	11.59
2	23100001	26100000	0.0432	0.3512	12.29	17.92	3	19800001	22800000	0.0241	0.4906	4.91	10.54
2	23400001	26400000	0.0432	0.3469	12.44	18.07	3	20100001	23100000	0.0246	0.4972	4.95	10.58
2	23700001	26700000	0.0412	0.358	11.5	17.13	3	20400001	23400000	0.0364	0.53	6.86	12.49
2	24000001	27000000	0.0475	0.3506	13.54	19.17	3	20700001	23700000	0.0424	0.5565	7.62	13.25
2	24300001	27300000	0.0503	0.3512	14.32	19.95	3	21000001	24000000	0.0474	0.5891	8.04	13.67
2	24600001	27600000	0.0497	0.3659	13.57	19.2	3	21300001	24300000	0.0657	0.6154	10.67	16.3
2	24900001	27900000	0.058	0.3841	15.09	20.72	3	21600001	24600000	0.0709	0.6322	11.21	16.84
2	25200001	28200000	0.0645	0.3917	16.47	22.1	3	21900001	24900000	0.0763	0.632	12.08	17.71
2	25500001	28500000	0.066	0.3973	16.61	22.24	3	22200001	25200000	0.0804	0.6198	12.98	18.61
2	25800001	28800000	0.0608	0.4008	15.16	20.79	3	22500001	25500000	0.0853	0.6281	13.58	19.21
2	26100001	29100000	0.0597	0.4153	14.37	20	3	22800001	25800000	0.0853	0.6395	13.33	18.96
2	26400001	29400000	0.0645	0.4337	14.87	20.5	3	23100001	26100000	0.0865	0.6317	13.7	19.33
2	26700001	29700000	0.0667	0.424	15.73	21.36	3	23400001	26400000	0.0748	0.6005	12.45	18.08
2	27000001	30000000	0.0637	0.4219	15.1	20.73	3	23700001	26700000	0.0699	0.5843	11.96	17.59
2	27300001	30300000	0.0576	0.4186	13.76	19.39	3	24000001	27000000	0.0577	0.5524	10.45	16.08
2	27600001	30600000	0.0634	0.4298	14.75	20.38	3	24300001	27300000	0.043	0.5178	8.31	13.94
2	27900001	30900000	0.0551	0.4258	12.94	18.57	3	24600001	27600000	0.0344	0.4964	6.93	12.56
2	28200001	31200000	0.0372	0.4024	9.24	14.87	3	24900001	27900000	0.029	0.4963	5.84	11.47
2	28500001	31500000	0.0289	0.3823	7.55	13.18	3	25200001	28200000	0.0263	0.4913	5.35	10.98
2	28800001	31800000	0.0329	0.3875	8.49	14.12	3	25500001	28500000	0.0254	0.4762	5.33	10.96
2	29100001	32100000	0.0429	0.3885	11.03	16.66	3	25800001	28800000	0.0254	0.4676	5.43	11.06
2	29400001	32400000	0.0428	0.3863	11.09	16.72	3	26100001	29100000	0.0235	0.4894	4.8	10.43
2	29700001	32700000	0.0432	0.4064	10.64	16.27	3	26400001	29400000	0.0287	0.4915	5.84	11.47
2	30000001	33000000	0.0478	0.4117	11.61	17.24	3	26700001	29700000	0.0234	0.4712	4.96	10.59
2	30300001	33300000	0.0478	0.4248	11.25	16.88	3	27000001	30000000	0.0234	0.4681	4.99	10.62
2	30600001	33600000	0.0424	0.4086	10.37	16	3	27300001	30300000	0.0275	0.4693	5.85	11.48
2	30900001	33900000	0.043	0.3957	10.87	16.5	3	27600001	30600000	0.031	0.4565	6.79	12.42
2	31200001	34200000	0.0409	0.39	10.5	16.13	3	27900001	30900000	0.0346	0.4434	7.81	13.44
2	31500001	34500000	0.0446	0.3856	11.56	17.19	3	28200001	31200000	0.0373	0.438	8.52	14.15
2	31800001	34800000	0.0458	0.3753	12.21	17.84	3	28500001	31500000	0.0343	0.4457	7.7	13.33
2	32100001	35100000	0.0396	0.38	10.41	16.04	3	28800001	31800000	0.0343	0.4454	7.71	13.34
2	32400001	35400000	0.0417	0.3829	10.9	16.53	3	29100001	32100000	0.0376	0.4361	8.62	14.25
2	32700001	35700000	0.0518	0.3861	13.42	19.05	3	29400001	32400000	0.0324	0.4476	7.23	12.86
2	33000001	36000000	0.0439	0.3636	12.08	17.71	3	29700001	32700000	0.0351	0.4516	7.78	13.41
2	33300001	36300000	0.049	0.3662	13.39	19.02	3	30000001	33000000	0.0389	0.4445	8.76	14.39
2	33600001	36600000	0.0511	0.3759	13.61	19.24	3	30300001	33300000	0.0313	0.4427	7.06	12.69
2	33900001	36900000	0.0479	0.3919	12.23	17.86	3	30600001	33600000	0.0258	0.4337	5.96	11.59
2	34200001	37200000	0.0505	0.4049	12.48	18.11	3	30900001	33900000	0.0343	0.4226	8.12	13.75
2	34500001	37500000	0.0569	0.4469	12.72	18.35	3	31200001	34200000	0.0309	0.4413	6.99	12.62
2	34800001	37800000	0.0629	0.4545	13.83	19.46	3	31500001	34500000	0.0388	0.4386	8.84	14.47
2	35100001	38100000	0.0567	0.4436	12.77	18.4	3	31800001	34800000	0.0516	0.4549	11.34	16.97
2	35400001	38400000	0.0578	0.4336	13.33	18.96	3	32100001	35100000	0.0527	0.4541	11.6	17.23
2	35700001	38700000	0.0468	0.4175	11.2	16.83	3	32400001	35400000	0.0632	0.4659	13.56	19.19
2	36000001	39000000	0.0468	0.4212	11.1	16.73	3	32700001	35700000	0.0641	0.477	13.43	19.06
2	36300001	39300000	0.0417	0.4092	10.18	15.81	3	33000001	36000000	0.0613	0.5128	11.96	17.59
2	36600001	39600000	0.04	0.3973	10.06	15.69	3	33300001	36300000	0.0741	0.5267	14.08	19.71
2	36900001	39900000	0.04	0.4037	9.9	15.53	3	33600001	36600000	0.0765	0.5355	14.29	19.92
2	37200001	40200000	0.0401	0.4077	9.83	15.46	3	33900001	36900000	0.0734	0.5264	13.94	19.57
2	37500001	40500000	0.0389	0.3763	10.33	15.96	3	34200001	37200000	0.0729	0.5193	14.03	19.66
2	37800001	40800000	0.0362	0.3756	9.64	15.27	3	34500001	37500000	0.064	0.5124	12.48	18.11
2	38100001	41100000	0.0423	0.3738	11.33	16.96	3	34800001	37800000	0.0563	0.4976	11.32	16.95
2	38400001	41400000	0.0399	0.3751	10.63	16.26	3	35100001	38100000	0.0529	0.4908	10.78	16.41
2	38700001	41700000	0.0353	0.3803	9.28	14.91	3	35400001	38400000	0.0437	0.4693	9.31	14.94
2	39000001	42000000	0.0378	0.3946	9.59	15.22	3	35700001	38700000	0.0465	0.4667	9.95	15.58
2	39300001	42300000	0.0423	0.3953	10.69	16.32	3	36000001	39000000	0.0593	0.4422	13.41	19.04
2	39600001	42600000	0.0454	0.3983	11.39	17.02	3	36300001	39300000	0.0534	0.4429	12.06	17.69
2	39900001	42900000	0.0468	0.3768	12.43	18.06	3	36600001	39600000	0.0498	0.4369	11.39	17.02
2	40200001	43200000	0.0498	0.3604	13.82	19.45	3	36900001	39900000	0.0444	0.4392	10.12	15.75
2	40500001	43500000	0.0545	0.3799	14.34	19.97	3	37200001	40200000	0.0474	0.4242	11.16	16.79
2	40800001	43800000	0.0576	0.4089	14.07	19.7	3	37500001	40500000	0.0565	0.4283	13.18	18.81
2	41100001	44100000	0.0573	0.4147	13.83	19.46	3	37800001	40800000	0.06	0.4166	14.41	20.04
2	41400001	44400000	0.0538	0.418	12.88	18.51	3	38100001	41100000	0.064	0.4171	15.35	20.98
2	41700001	44700000	0.0709	0.4318	16.43	22.06	3	38400001	41400000	0.0667	0.4254	15.67	21.3
2	42000001	45000000	0.08	0.4379	18.28	23.91	3	38700001	41700000	0.0641	0.4045	15.84	21.47
2	42300001	45300000	0.0773	0.4409	17.53	23.16	3	39000001	42000000	0.0586	0.3967	14.77	20.4
2	42600001	45600000	0.0734	0.4506	16.29	21.92	3	39300001	42300000	0.0581	0.3782	15.36	20.99
2	42900001	45900000	0.0858	0.4776	17.96	23.59	3	39600001	42600000	0.0599	0.3769	15.91	21.54
2	43200001	46200000	0.0862	0.4942	17.45	23.08	3	39900001	42900000	0.0668	0.3745	17.82	23.45
2	43500001	46500000	0.0812	0.4998	16.24	21.87	3	40200001	43200000	0.0631	0.3753	16.82	22.45
2	43800001	46800000	0.072	0.4829	14.92	20.55	3	40500001	43500000	0.0616	0.3608	17.07	22.7
2	44100001	47100000	0.0731	0.5078	14.39	20.02	3	40800001	43800000	0.0528	0.3591	14.71	20.34
2	44400001	47400000	0.0789	0.5331	14.8	20.43	3	41100001	44100000	0.0479	0.3558	13.47	19.1
2	44700001	47700000	0.0738	0.5448	13.54	19.17	3	41400001	44400000	0.0559	0.3442	16.23	21.86
2	45000001	48000000	0.0732	0.5745	12.74	18.37	3	41700001	44700000	0.052	0.343	15.17	20.8
2	45300001	48300000	0.0769	0.6016	12.79	18.42	3	42000001	45000000	0.0436	0.3445	12.67	18.3
2	45600001	48600000	0.0743	0.601	12.36	17.99	3	42300001	45300000	0.0382	0.3267	11.69	17.32
2	45900001	48900000	0.0631	0.5912	10.68	16.31	3	42600001	45600000	0.0369	0.3276	11.26	16.89
2	46200001	49200000	0.0595	0.5949	10.01	15.64	3	42900001	45900000	0.0305	0.3331	9.17	14.8
2	46500001	49500000	0.0553	0.6027	9.17	14.8	3	43200001	46200000	0.0401	0.3357	11.94	17.57
2	46800001	49800000	0.0544	0.5916	9.19	14.82	3	43500001	46500000	0.0352	0.3528	9.98	15.61
2	47100001	50100000	0.0538	0.5948	9.05	14.68	3	43800001	46800000	0.0448	0.3565	12.56	18.19
2	47400001	50400000	0.0559	0.5997	9.31	14.94	3	44100001	47100000	0.045	0.3569	12.59	18.22
2	47700001	50700000	0.0517	0.5833	8.86	14.49	3	44400001	47400000	0.035	0.3549	9.85	15.48
2	48000001	51000000	0.0457	0.5818	7.86	13.49	3	44700001	47700000	0.0384	0.368	10.42	16.05
2	48300001	51300000	0.0537	0.5941	9.03	14.66	3	45000001	48000000	0.0491	0.3704	13.26	18.89
2	48600001	51600000	0.0605	0.6167	9.8	15.43	3	45300001	48300000	0.0514	0.3906	13.15	18.78
2	48900001	51900000	0.0649	0.6151	10.54	16.17	3	45600001	48600000	0.0543	0.4071	13.35	18.98
2	49200001	52200000	0.07	0.6193	11.3	16.93	3	45900001	48900000	0.0502	0.3997	12.56	18.19
2	49500001	52500000	0.0684	0.6039	11.32	16.95	3	46200001	49200000	0.0385	0.399	9.64	15.27
2	49800001	52800000	0.0732	0.6026	12.15	17.78	3	46500001	49500000	0.039	0.3955	9.87	15.5
2	50100001	53100000	0.0771	0.5963	12.93	18.56	3	46800001	49800000	0.0295	0.3842	7.68	13.31
2	50400001	53400000	0.0742	0.5661	13.1	18.73	3	47100001	50100000	0.0314	0.3858	8.15	13.78
2	50700001	53700000	0.0684	0.5572	12.27	17.9	3	47400001	50400000	0.0322	0.3782	8.51	14.14
2	51000001	54000000	0.0649	0.5177	12.54	18.17	3	47700001	50700000	0.0338	0.38	8.89	14.52
2	51300001	54300000	0.0543	0.4819	11.26	16.89	3	48000001	51000000	0.0334	0.376	8.88	14.51
2	51600001	54600000	0.0502	0.4651	10.8	16.43	3	48300001	51300000	0.0301	0.3563	8.46	14.09
2	51900001	54900000	0.0484	0.4533	10.68	16.31	3	48600001	51600000	0.0304	0.3339	9.1	14.73
2	52200001	55200000	0.0538	0.447	12.04	17.67	3	48900001	51900000	0.0446	0.3425	13.02	18.65
2	52500001	55500000	0.0513	0.4377	11.72	17.35	3	49200001	52200000	0.0446	0.3289	13.56	19.19
2	52800001	55800000	0.0475	0.4247	11.18	16.81	3	49500001	52500000	0.0439	0.3177	13.83	19.46
2	53100001	56100000	0.0397	0.3985	9.96	15.59	3	49800001	52800000	0.0475	0.3219	14.77	20.4
2	53400001	56400000	0.0352	0.4155	8.47	14.1	3	50100001	53100000	0.0422	0.3171	13.31	18.94
2	53700001	56700000	0.0366	0.419	8.74	14.37	3	50400001	53400000	0.0395	0.3379	11.7	17.33
2	54000001	57000000	0.0408	0.4253	9.58	15.21	3	50700001	53700000	0.0388	0.3276	11.84	17.47
2	54300001	57300000	0.045	0.4211	10.69	16.32	3	51000001	54000000	0.0326	0.3226	10.1	15.73
2	54600001	57600000	0.0539	0.4192	12.85	18.48	3	51300001	54300000	0.0337	0.3418	9.86	15.49
2	54900001	57900000	0.0537	0.4387	12.23	17.86	3	51600001	54600000	0.0362	0.3673	9.85	15.48
2	55200001	58200000	0.0494	0.4389	11.26	16.89	3	51900001	54900000	0.0318	0.3763	8.46	14.09
2	55500001	58500000	0.0555	0.4404	12.59	18.22	3	52200001	55200000	0.0318	0.3854	8.26	13.89
2	55800001	58800000	0.0656	0.4553	14.41	20.04	3	52500001	55500000	0.0292	0.3766	7.76	13.39
2	56100001	59100000	0.0668	0.4594	14.53	20.16	3	52800001	55800000	0.0271	0.3714	7.31	12.94
2	56400001	59400000	0.0763	0.4488	17.01	22.64	3	53100001	56100000	0.0329	0.363	9.07	14.7
2	56700001	59700000	0.0757	0.4371	17.32	22.95	3	53400001	56400000	0.0411	0.3479	11.82	17.45
2	57000001	60000000	0.0748	0.4414	16.94	22.57	3	53700001	56700000	0.0386	0.3434	11.23	16.86
2	57300001	60300000	0.0809	0.4512	17.92	23.55	3	54000001	57000000	0.041	0.3546	11.55	17.18
2	57600001	60600000	0.0787	0.4356	18.06	23.69	3	54300001	57300000	0.0437	0.3495	12.49	18.12
2	57900001	60900000	0.0736	0.4116	17.88	23.51	3	54600001	57600000	0.0374	0.3305	11.31	16.94
2	58200001	61200000	0.0674	0.4081	16.51	22.14	3	54900001	57900000	0.0275	0.3188	8.64	14.27
2	58500001	61500000	0.0649	0.407	15.96	21.59	3	55200001	58200000	0.0275	0.3173	8.68	14.31
2	58800001	61800000	0.0521	0.3998	13.03	18.66	3	55500001	58500000	0.0299	0.3247	9.22	14.85
2	59100001	62100000	0.0573	0.3968	14.44	20.07	3	55800001	58800000	0.0307	0.3313	9.27	14.9
2	59400001	62400000	0.0478	0.3853	12.4	18.03	3	56100001	59100000	0.0332	0.3453	9.61	15.24
2	59700001	62700000	0.0491	0.3973	12.36	17.99	3	56400001	59400000	0.025	0.3304	7.56	13.19
2	60000001	63000000	0.0537	0.402	13.36	18.99	3	56700001	59700000	0.0289	0.3352	8.62	14.25
2	60300001	63300000	0.0434	0.3864	11.23	16.86	3	57000001	60000000	0.0276	0.3309	8.34	13.97
2	60600001	63600000	0.0422	0.4038	10.45	16.08	3	57300001	60300000	0.0238	0.3244	7.33	12.96
2	60900001	63900000	0.0475	0.3941	12.06	17.69	3	57600001	60600000	0.0238	0.32	7.43	13.06
2	61200001	64200000	0.0469	0.3913	11.98	17.61	3	57900001	60900000	0.0274	0.3326	8.23	13.86
2	61500001	64500000	0.0432	0.3794	11.4	17.03	3	58200001	61200000	0.0314	0.3388	9.27	14.9
2	61800001	64800000	0.0474	0.3712	12.78	18.41	3	58500001	61500000	0.0342	0.3424	10	15.63
2	62100001	65100000	0.0413	0.3735	11.06	16.69	3	58800001	61800000	0.0319	0.3411	9.36	14.99
2	62400001	65400000	0.0468	0.3778	12.4	18.03	3	59100001	62100000	0.0237	0.3273	7.23	12.86
2	62700001	65700000	0.0462	0.3708	12.45	18.08	3	59400001	62367385	0.0239	0.3387	6.99	12.62
2	63000001	66000000	0.0385	0.3521	10.95	16.58	4	1	3000000	0.0173	0.3264	5.3	10.93
2	63300001	66300000	0.0358	0.3649	9.82	15.45	4	300001	3300000	0.0182	0.3199	5.68	11.31
2	63600001	66600000	0.0276	0.3418	8.09	13.72	4	600001	3600000	0.0171	0.3177	5.39	11.02
2	63900001	66900000	0.0299	0.3713	8.04	13.67	4	900001	3900000	0.0171	0.3212	5.33	10.96
2	64200001	67200000	0.0393	0.3905	10.07	15.7	4	1200001	4200000	0.0171	0.3181	5.38	11.01
2	64500001	67500000	0.0533	0.4009	13.28	18.91	4	1500001	4500000	0.0209	0.3098	6.73	12.36
2	64800001	67800000	0.0517	0.409	12.63	18.26	4	1800001	4800000	0.0209	0.3094	6.74	12.37
2	65100001	68100000	0.0534	0.4042	13.2	18.83	4	2100001	5100000	0.0153	0.3071	5	10.63
2	65400001	68400000	0.0524	0.4081	12.83	18.46	4	2400001	5400000	0.0163	0.3088	5.29	10.92
2	65700001	68700000	0.0585	0.4239	13.79	19.42	4	2700001	5700000	0.0177	0.3101	5.72	11.35
2	66000001	69000000	0.0592	0.4304	13.76	19.39	4	3000001	6000000	0.0177	0.2991	5.93	11.56
2	66300001	69300000	0.0619	0.4217	14.69	20.32	4	3300001	6300000	0.0135	0.3085	4.37	10
2	66600001	69600000	0.0619	0.4283	14.46	20.09	4	3600001	6600000	0.0098	0.3176	3.1	8.73
2	66900001	69900000	0.0579	0.4065	14.25	19.88	4	3900001	6900000	0.0113	0.3111	3.64	9.27
2	67200001	70200000	0.0503	0.385	13.05	18.68	4	4200001	7200000	0.015	0.3133	4.79	10.42
2	67500001	70500000	0.0446	0.376	11.85	17.48	4	4500001	7500000	0.0212	0.3469	6.12	11.75
2	67800001	70800000	0.042	0.3655	11.48	17.11	4	4800001	7800000	0.0282	0.3735	7.54	13.17
2	68100001	71100000	0.0405	0.3841	10.55	16.18	4	5100001	8100000	0.0347	0.3775	9.19	14.82
2	68400001	71400000	0.0406	0.3866	10.51	16.14	4	5400001	8400000	0.0337	0.3727	9.05	14.68
2	68700001	71700000	0.0348	0.3668	9.5	15.13	4	5700001	8700000	0.0323	0.3722	8.67	14.3
2	69000001	72000000	0.0354	0.3712	9.53	15.16	4	6000001	9000000	0.0323	0.376	8.58	14.21
2	69300001	72300000	0.0362	0.3652	9.92	15.55	4	6300001	9300000	0.0357	0.3691	9.68	15.31
2	69600001	72600000	0.048	0.3806	12.6	18.23	4	6600001	9600000	0.0447	0.3875	11.54	17.17
2	69900001	72900000	0.0461	0.384	12	17.63	4	6900001	9900000	0.0513	0.3989	12.85	18.48
2	70200001	73200000	0.045	0.3777	11.93	17.56	4	7200001	10200000	0.0529	0.3874	13.64	19.27
2	70500001	73500000	0.0368	0.3732	9.86	15.49	4	7500001	10500000	0.0446	0.363	12.28	17.91
2	70800001	73800000	0.0431	0.3851	11.2	16.83	4	7800001	10800000	0.0412	0.3353	12.29	17.92
2	71100001	74100000	0.04	0.3547	11.29	16.92	4	8100001	11100000	0.0346	0.3356	10.32	15.95
2	71400001	74400000	0.0362	0.348	10.39	16.02	4	8400001	11400000	0.0433	0.3411	12.7	18.33
2	71700001	74700000	0.0324	0.3334	9.72	15.35	4	8700001	11700000	0.0464	0.3377	13.75	19.38
2	72000001	75000000	0.0326	0.3204	10.17	15.8	4	9000001	12000000	0.0539	0.3339	16.15	21.78
2	72300001	75300000	0.029	0.3186	9.11	14.74	4	9300001	12300000	0.052	0.3446	15.07	20.7
2	72600001	75600000	0.0192	0.305	6.31	11.94	4	9600001	12600000	0.043	0.3269	13.15	18.78
2	72900001	75900000	0.0252	0.3032	8.32	13.95	4	9900001	12900000	0.0413	0.3249	12.71	18.34
2	73200001	76200000	0.0273	0.2954	9.23	14.86	4	10200001	13200000	0.036	0.3522	10.23	15.86
2	73500001	76500000	0.029	0.2979	9.75	15.38	4	10500001	13500000	0.0344	0.354	9.71	15.34
2	73800001	76800000	0.0227	0.286	7.95	13.58	4	10800001	13800000	0.0353	0.3643	9.68	15.31
2	74100001	77100000	0.0237	0.3004	7.89	13.52	4	11100001	14100000	0.0424	0.3835	11.06	16.69
2	74400001	77400000	0.0314	0.3074	10.2	15.83	4	11400001	14400000	0.0347	0.378	9.17	14.8
2	74700001	77700000	0.0362	0.3178	11.4	17.03	4	11700001	14700000	0.0305	0.3871	7.87	13.5
2	75000001	78000000	0.0343	0.3224	10.64	16.27	4	12000001	15000000	0.023	0.3819	6.01	11.64
2	75300001	78300000	0.0396	0.356	11.12	16.75	4	12300001	15300000	0.0215	0.3834	5.6	11.23
2	75600001	78600000	0.0478	0.3572	13.39	19.02	4	12600001	15600000	0.0215	0.3869	5.55	11.18
2	75900001	78900000	0.0402	0.3489	11.51	17.14	4	12900001	15900000	0.0151	0.3722	4.05	9.68
2	76200001	79200000	0.046	0.3722	12.37	18	4	13200001	16200000	0.0181	0.3532	5.12	10.75
2	76500001	79500000	0.0443	0.3762	11.77	17.4	4	13500001	16500000	0.0216	0.3418	6.32	11.95
2	76800001	79800000	0.0489	0.392	12.47	18.1	4	13800001	16800000	0.0211	0.3434	6.15	11.78
2	77100001	80100000	0.0721	0.4376	16.48	22.11	4	14100001	17100000	0.0153	0.3366	4.54	10.17
2	77400001	80400000	0.067	0.4357	15.37	21	4	14400001	17400000	0.0162	0.3403	4.75	10.38
2	77700001	80700000	0.0621	0.4286	14.49	20.12	4	14700001	17700000	0.0136	0.3405	4	9.63
2	78000001	81000000	0.0606	0.4231	14.33	19.96	4	15000001	18000000	0.0136	0.3585	3.8	9.43
2	78300001	81300000	0.0553	0.3908	14.16	19.79	4	15300001	18300000	0.0208	0.3568	5.84	11.47
2	78600001	81600000	0.0486	0.3785	12.84	18.47	4	15600001	18600000	0.0279	0.3513	7.95	13.58
2	78900001	81900000	0.0516	0.3873	13.31	18.94	4	15900001	18900000	0.0279	0.3522	7.93	13.56
2	79200001	82200000	0.0451	0.3711	12.14	17.77	4	16200001	19200000	0.0293	0.3486	8.4	14.03
2	79500001	82500000	0.057	0.3847	14.82	20.45	4	16500001	19500000	0.0269	0.3647	7.37	13
2	79800001	82800000	0.0524	0.3919	13.37	19	4	16800001	19800000	0.023	0.3515	6.53	12.16
2	80100001	83100000	0.0315	0.3403	9.25	14.88	4	17100001	20100000	0.0246	0.3609	6.83	12.46
2	80400001	83400000	0.0331	0.3264	10.13	15.76	4	17400001	20400000	0.0298	0.3624	8.21	13.84
2	80700001	83700000	0.0385	0.3608	10.67	16.3	4	17700001	20700000	0.0298	0.3496	8.51	14.14
2	81000001	84000000	0.0435	0.3692	11.79	17.42	4	18000001	21000000	0.0382	0.355	10.76	16.39
2	81300001	84300000	0.0491	0.3914	12.54	18.17	4	18300001	21300000	0.043	0.3595	11.96	17.59
2	81600001	84600000	0.0457	0.3968	11.5	17.13	4	18600001	21600000	0.0472	0.3575	13.2	18.83
2	81900001	84900000	0.0427	0.3862	11.06	16.69	4	18900001	21900000	0.0545	0.3668	14.86	20.49
2	82200001	85200000	0.0386	0.3783	10.2	15.83	4	19200001	22200000	0.0502	0.3652	13.75	19.38
2	82500001	85500000	0.0364	0.3783	9.63	15.26	4	19500001	22500000	0.0524	0.3558	14.74	20.37
2	82800001	85800000	0.038	0.3672	10.34	15.97	4	19800001	22800000	0.0561	0.3541	15.86	21.49
2	83100001	86100000	0.0379	0.3705	10.23	15.86	4	20100001	23100000	0.0569	0.3383	16.83	22.46
2	83400001	86400000	0.0344	0.3711	9.26	14.89	4	20400001	23400000	0.0552	0.3462	15.95	21.58
2	83700001	86700000	0.0367	0.3444	10.66	16.29	4	20700001	23700000	0.0585	0.3598	16.26	21.89
2	84000001	87000000	0.0381	0.3434	11.09	16.72	4	21000001	24000000	0.05	0.3571	14.02	19.65
2	84300001	87300000	0.0366	0.3391	10.79	16.42	4	21300001	24300000	0.0419	0.3555	11.78	17.41
2	84600001	87600000	0.0389	0.3491	11.15	16.78	4	21600001	24600000	0.0343	0.3589	9.56	15.19
2	84900001	87900000	0.0456	0.3827	11.92	17.55	4	21900001	24900000	0.0353	0.3703	9.52	15.15
2	85200001	88200000	0.0482	0.4147	11.62	17.25	4	22200001	25200000	0.0353	0.3866	9.12	14.75
2	85500001	88500000	0.0416	0.3957	10.5	16.13	4	22500001	25500000	0.0371	0.3919	9.46	15.09
2	85800001	88800000	0.0455	0.3879	11.74	17.37	4	22800001	25800000	0.0387	0.4092	9.47	15.1
2	86100001	89100000	0.0424	0.3803	11.14	16.77	4	23100001	26100000	0.0383	0.4097	9.34	14.97
2	86400001	89400000	0.0456	0.3795	12.02	17.65	4	23400001	26400000	0.033	0.407	8.11	13.74
2	86700001	89700000	0.0451	0.3911	11.53	17.16	4	23700001	26700000	0.0307	0.4046	7.59	13.22
2	87000001	90000000	0.0387	0.3813	10.15	15.78	4	24000001	27000000	0.0345	0.3882	8.89	14.52
2	87300001	90300000	0.0377	0.3598	10.47	16.1	4	24300001	27300000	0.0397	0.395	10.05	15.68
2	87600001	90600000	0.0353	0.3567	9.9	15.53	4	24600001	27600000	0.0409	0.397	10.3	15.93
2	87900001	90900000	0.0286	0.3192	8.97	14.6	4	24900001	27900000	0.036	0.3965	9.08	14.71
2	88200001	91200000	0.0363	0.3208	11.33	16.96	4	25200001	28200000	0.036	0.391	9.21	14.84
2	88500001	91500000	0.0384	0.3175	12.08	17.71	4	25500001	28500000	0.0335	0.3888	8.62	14.25
2	88800001	91800000	0.0328	0.3132	10.48	16.11	4	25800001	28800000	0.0321	0.3941	8.13	13.76
2	89100001	92100000	0.0328	0.3154	10.41	16.04	4	26100001	29100000	0.0287	0.3929	7.31	12.94
2	89400001	92400000	0.0257	0.3085	8.34	13.97	4	26400001	29400000	0.0339	0.3983	8.51	14.14
2	89700001	92700000	0.021	0.3091	6.81	12.44	4	26700001	29700000	0.038	0.3954	9.62	15.25
2	90000001	93000000	0.0309	0.319	9.69	15.32	4	27000001	30000000	0.0342	0.4031	8.48	14.11
2	90300001	93300000	0.0279	0.3218	8.67	14.3	4	27300001	30300000	0.0294	0.3931	7.47	13.1
2	90600001	93600000	0.0304	0.3122	9.75	15.38	4	27600001	30600000	0.0245	0.3884	6.3	11.93
2	90900001	93900000	0.0394	0.3163	12.46	18.09	4	27900001	30900000	0.0274	0.3816	7.19	12.82
2	91200001	94200000	0.0327	0.3013	10.87	16.5	4	28200001	31200000	0.0274	0.3842	7.14	12.77
2	91500001	94500000	0.0318	0.3122	10.19	15.82	4	28500001	31500000	0.0247	0.3709	6.67	12.3
2	91800001	94800000	0.0431	0.3434	12.54	18.17	4	28800001	31800000	0.024	0.3522	6.82	12.45
2	92100001	95100000	0.0435	0.3483	12.48	18.11	4	29100001	32100000	0.027	0.3606	7.49	13.12
2	92400001	95400000	0.0474	0.3605	13.14	18.77	4	29400001	32400000	0.0219	0.3539	6.17	11.8
2	92700001	95700000	0.049	0.3398	14.42	20.05	4	29700001	32700000	0.0247	0.3728	6.62	12.25
2	93000001	96000000	0.0391	0.3276	11.94	17.57	4	30000001	33000000	0.0397	0.3906	10.15	15.78
2	93300001	96300000	0.0409	0.3382	12.1	17.73	4	30300001	33300000	0.0395	0.3851	10.26	15.89
2	93600001	96600000	0.0384	0.335	11.45	17.08	4	30600001	33600000	0.0395	0.3854	10.26	15.89
2	93900001	96900000	0.0294	0.3315	8.86	14.49	4	30900001	33900000	0.0368	0.3764	9.78	15.41
2	94200001	97200000	0.0258	0.3137	8.22	13.85	4	31200001	34200000	0.0368	0.363	10.14	15.77
2	94500001	97500000	0.0215	0.3069	7.02	12.65	4	31500001	34500000	0.0409	0.3778	10.84	16.47
2	94800001	97800000	0.0233	0.2867	8.13	13.76	4	31800001	34800000	0.0397	0.3817	10.4	16.03
2	95100001	98100000	0.0247	0.2759	8.96	14.59	4	32100001	35100000	0.0367	0.4051	9.06	14.69
2	95400001	98400000	0.0259	0.2679	9.65	15.28	4	32400001	35400000	0.0482	0.4112	11.72	17.35
2	95700001	98700000	0.0217	0.2656	8.16	13.79	4	32700001	35700000	0.0503	0.4037	12.45	18.08
2	96000001	99000000	0.0217	0.2677	8.09	13.72	4	33000001	36000000	0.0353	0.3915	9.01	14.64
2	96300001	99300000	0.0323	0.273	11.82	17.45	4	33300001	36300000	0.0312	0.3928	7.95	13.58
2	96600001	99600000	0.0339	0.2641	12.86	18.49	4	33600001	36600000	0.0395	0.4047	9.77	15.4
2	96900001	99900000	0.037	0.2712	13.65	19.28	4	33900001	36900000	0.0359	0.4006	8.96	14.59
2	97200001	100200000	0.037	0.2635	14.05	19.68	4	34200001	37200000	0.0359	0.4005	8.96	14.59
2	97500001	100500000	0.039	0.2634	14.82	20.45	4	34500001	37500000	0.0421	0.44	9.56	15.19
2	97800001	100800000	0.0297	0.2651	11.2	16.83	4	34800001	37800000	0.0419	0.4566	9.18	14.81
2	98100001	101100000	0.0279	0.2827	9.86	15.49	4	35100001	38100000	0.0463	0.4322	10.72	16.35
2	98400001	101400000	0.0245	0.2896	8.46	14.09	4	35400001	38400000	0.0398	0.4384	9.07	14.7
2	98700001	101700000	0.0245	0.3051	8.03	13.66	4	35700001	38700000	0.0327	0.4352	7.52	13.15
2	99000001	102000000	0.0349	0.3264	10.69	16.32	4	36000001	39000000	0.0359	0.4377	8.2	13.83
2	99300001	102300000	0.0266	0.3291	8.09	13.72	4	36300001	39300000	0.0378	0.4405	8.59	14.22
2	99600001	102600000	0.0266	0.3383	7.86	13.49	4	36600001	39600000	0.0305	0.4476	6.81	12.44
2	99900001	102900000	0.033	0.3436	9.6	15.23	4	36900001	39900000	0.0305	0.4629	6.58	12.21
2	100200001	103200000	0.0366	0.354	10.35	15.98	4	37200001	40200000	0.0366	0.4857	7.55	13.18
2	100500001	103500000	0.0406	0.3629	11.2	16.83	4	37500001	40500000	0.0263	0.4773	5.52	11.15
2	100800001	103800000	0.04	0.3424	11.68	17.31	4	37800001	40800000	0.0283	0.4835	5.85	11.48
2	101100001	104100000	0.0513	0.3352	15.29	20.92	4	38100001	41100000	0.029	0.5162	5.62	11.25
2	101400001	104400000	0.0548	0.3253	16.85	22.48	4	38400001	41400000	0.0461	0.5601	8.23	13.86
2	101700001	104700000	0.0572	0.3198	17.89	23.52	4	38700001	41700000	0.0597	0.5978	9.99	15.62
2	102000001	105000000	0.0511	0.3132	16.31	21.94	4	39000001	42000000	0.0581	0.6393	9.09	14.72
2	102300001	105300000	0.0496	0.3093	16.02	21.65	4	39300001	42300000	0.0562	0.6613	8.5	14.13
2	102600001	105600000	0.0536	0.3224	16.63	22.26	4	39600001	42600000	0.0685	0.6927	9.89	15.52
2	102900001	105900000	0.0558	0.3418	16.34	21.97	4	39900001	42900000	0.0782	0.7365	10.61	16.24
2	103200001	106200000	0.0571	0.3459	16.51	22.14	4	40200001	43200000	0.0758	0.7438	10.19	15.82
2	103500001	106500000	0.0577	0.3317	17.4	23.03	4	40500001	43500000	0.0788	0.7616	10.35	15.98
2	103800001	106800000	0.0603	0.3422	17.61	23.24	4	40800001	43800000	0.0751	0.7766	9.67	15.3
2	104100001	107100000	0.0593	0.3664	16.18	21.81	4	41100001	44100000	0.0726	0.7513	9.66	15.29
2	104400001	107240446	0.062	0.4018	14.61	20.24	4	41400001	44400000	0.0506	0.7191	7.04	12.67
3	1	3000000	0.0657	0.4421	14.85	20.48	4	41700001	44700000	0.0341	0.6827	4.99	10.62
3	300001	3300000	0.0573	0.3981	14.39	20.02	4	42000001	45000000	0.0355	0.6496	5.47	11.1
3	600001	3600000	0.0498	0.3668	13.59	19.22	4	42300001	45300000	0.0355	0.638	5.57	11.2
3	900001	3900000	0.0444	0.3286	13.5	19.13	4	42600001	45600000	0.0223	0.6181	3.6	9.23
3	1200001	4200000	0.0455	0.3275	13.89	19.52	4	42900001	45900000	0.0145	0.5827	2.49	8.12
3	1500001	4500000	0.0451	0.3444	13.1	18.73	4	43200001	46200000	0.0152	0.5914	2.56	8.19
3	1800001	4800000	0.0411	0.3408	12.07	17.7	4	43500001	46500000	0.0178	0.58	3.07	8.7
3	2100001	5100000	0.0466	0.3316	14.04	19.67	4	43800001	46800000	0.0178	0.5588	3.18	8.81
3	2400001	5400000	0.0539	0.3355	16.06	21.69	4	44100001	47100000	0.0236	0.5581	4.23	9.86
3	2700001	5700000	0.0604	0.3397	17.79	23.42	4	44400001	47400000	0.0236	0.5499	4.3	9.93
3	3000001	6000000	0.0616	0.3297	18.68	24.31	4	44700001	47700000	0.027	0.551	4.9	10.53
3	3300001	6300000	0.0771	0.3485	22.13	27.76	4	45000001	48000000	0.024	0.5488	4.37	10
3	3600001	6600000	0.0712	0.3533	20.15	25.78	4	45300001	48300000	0.024	0.5319	4.5	10.13
3	3900001	6900000	0.0678	0.3639	18.62	24.25	4	45600001	48600000	0.024	0.5084	4.71	10.34
3	4200001	7200000	0.0626	0.3729	16.79	22.42	4	45900001	48900000	0.0294	0.4987	5.89	11.52
3	4500001	7500000	0.0594	0.3524	16.85	22.48	4	46200001	49200000	0.0249	0.4696	5.3	10.93
3	4800001	7800000	0.0652	0.3641	17.9	23.53	4	46500001	49500000	0.0262	0.4321	6.06	11.69
3	5100001	8100000	0.0619	0.3565	17.35	22.98	4	46800001	49800000	0.0272	0.4148	6.55	12.18
3	5400001	8400000	0.069	0.3651	18.9	24.53	4	47100001	50100000	0.0237	0.4041	5.86	11.49
3	5700001	8700000	0.0678	0.3554	19.08	24.71	4	47400001	50400000	0.0352	0.3885	9.06	14.69
3	6000001	9000000	0.0648	0.3517	18.42	24.05	4	47700001	50700000	0.0318	0.3764	8.46	14.09
3	6300001	9300000	0.0529	0.3448	15.34	20.97	4	48000001	51000000	0.0384	0.369	10.41	16.04
3	6600001	9600000	0.0504	0.3425	14.71	20.34	4	48300001	51300000	0.0475	0.4238	11.2	16.83
3	6900001	9900000	0.0602	0.3499	17.22	22.85	4	48600001	51600000	0.0547	0.4211	13	18.63
3	7200001	10200000	0.0646	0.3645	17.72	23.35	4	48900001	51900000	0.0594	0.4195	14.17	19.8
3	7500001	10500000	0.0686	0.3981	17.22	22.85	4	49200001	52200000	0.0623	0.415	15.02	20.65
3	7800001	10800000	0.0784	0.4011	19.54	25.17	4	49500001	52500000	0.0582	0.4345	13.39	19.02
3	8100001	11100000	0.0808	0.408	19.8	25.43	4	49800001	52800000	0.0583	0.4361	13.38	19.01
3	8400001	11400000	0.0697	0.3982	17.5	23.13	4	50100001	53100000	0.0563	0.4415	12.76	18.39
3	8700001	11700000	0.0771	0.4047	19.04	24.67	4	50400001	53400000	0.0538	0.4417	12.18	17.81
3	9000001	12000000	0.0886	0.4178	21.21	26.84	4	50700001	53700000	0.0609	0.4552	13.38	19.01
3	9300001	12300000	0.0904	0.4169	21.69	27.32	4	51000001	54000000	0.0544	0.4579	11.87	17.5
3	9600001	12600000	0.0904	0.4088	22.12	27.75	4	51300001	54300000	0.0492	0.4153	11.85	17.48
3	9900001	12900000	0.082	0.4106	19.96	25.59	4	51600001	54600000	0.0452	0.4158	10.87	16.5
3	10200001	13200000	0.0776	0.3857	20.12	25.75	4	51900001	54900000	0.0332	0.4185	7.93	13.56
3	10500001	13500000	0.0719	0.3793	18.94	24.57	4	52200001	55200000	0.0328	0.421	7.8	13.43
3	10800001	13800000	0.0647	0.3846	16.83	22.46	4	52500001	55500000	0.0335	0.4065	8.23	13.86
3	11100001	14100000	0.0594	0.3824	15.54	21.17	4	52800001	55800000	0.0323	0.4054	7.97	13.6
3	11400001	14400000	0.0591	0.4104	14.41	20.04	4	53100001	56100000	0.0311	0.4006	7.77	13.4
3	11700001	14700000	0.0526	0.4135	12.72	18.35	4	53400001	56400000	0.0265	0.4111	6.45	12.08
3	12000001	15000000	0.0494	0.4227	11.68	17.31	4	53700001	56700000	0.0234	0.3936	5.94	11.57
3	12300001	15300000	0.0472	0.4245	11.12	16.75	4	54000001	57000000	0.0268	0.383	6.99	12.62
3	12600001	15600000	0.0529	0.4312	12.27	17.9	4	54300001	57300000	0.0263	0.3723	7.05	12.68
3	12900001	15900000	0.0505	0.4137	12.21	17.84	4	54600001	57600000	0.0243	0.3714	6.53	12.16
3	13200001	16200000	0.0544	0.4201	12.94	18.57	4	54900001	57900000	0.0318	0.3699	8.59	14.22
3	13500001	16500000	0.0542	0.3959	13.69	19.32	4	55200001	58200000	0.0312	0.373	8.37	14
3	13800001	16800000	0.0569	0.3917	14.54	20.17	4	55500001	58500000	0.0311	0.3735	8.32	13.95
3	14100001	17100000	0.0568	0.3951	14.39	20.02	4	55800001	58800000	0.0326	0.3697	8.83	14.46
3	14400001	17400000	0.0645	0.3929	16.41	22.04	4	56100001	59100000	0.0327	0.3727	8.78	14.41
3	14700001	17700000	0.0617	0.4032	15.31	20.94	4	56400001	59400000	0.039	0.3521	11.09	16.72
3	15000001	18000000	0.0532	0.3871	13.74	19.37	4	56700001	59700000	0.0383	0.3516	10.88	16.51
3	15300001	18300000	0.0536	0.3975	13.48	19.11	4	57000001	60000000	0.0418	0.3768	11.1	16.73
3	15600001	18600000	0.0548	0.3825	14.33	19.96	4	57300001	60300000	0.0384	0.3723	10.31	15.94
3	15900001	18900000	0.0603	0.3855	15.65	21.28	4	57600001	60600000	0.0417	0.3809	10.95	16.58
3	16200001	19200000	0.0565	0.3765	15	20.63	4	57900001	60900000	0.0402	0.3798	10.59	16.22
3	16500001	19500000	0.0549	0.3763	14.6	20.23	4	58200001	61200000	0.0435	0.3915	11.12	16.75
3	16800001	19800000	0.0437	0.3625	12.06	17.69	4	58500001	61500000	0.0402	0.3828	10.5	16.13
3	17100001	20100000	0.0491	0.346	14.18	19.81	4	58800001	61800000	0.0411	0.3871	10.61	16.24
3	17400001	20400000	0.0492	0.3357	14.67	20.3	4	59100001	62100000	0.0431	0.3745	11.51	17.14
3	17700001	20700000	0.0443	0.3124	14.17	19.8	4	59400001	62400000	0.0341	0.3749	9.09	14.72
3	18000001	21000000	0.0452	0.3143	14.37	20	4	59700001	62700000	0.0363	0.3711	9.77	15.4
3	18300001	21300000	0.0519	0.3032	17.12	22.75	4	60000001	63000000	0.0398	0.3399	11.72	17.35
3	18600001	21600000	0.0482	0.301	16.01	21.64	4	60300001	63300000	0.0427	0.3539	12.08	17.71
3	18900001	21900000	0.0512	0.3118	16.42	22.05	4	60600001	63600000	0.045	0.3474	12.94	18.57
3	19200001	22200000	0.0596	0.323	18.45	24.08	4	60900001	63900000	0.0427	0.3399	12.56	18.19
3	19500001	22500000	0.0676	0.3411	19.81	25.44	4	61200001	64200000	0.04	0.3217	12.45	18.08
3	19800001	22800000	0.0739	0.3627	20.36	25.99	4	61500001	64500000	0.0423	0.3235	13.07	18.7
3	20100001	23100000	0.075	0.381	19.67	25.3	4	61800001	64800000	0.0488	0.329	14.84	20.47
3	20400001	23400000	0.0666	0.3742	17.8	23.43	4	62100001	65100000	0.0449	0.3384	13.25	18.88
3	20700001	23700000	0.0666	0.3811	17.48	23.11	4	62400001	65400000	0.0432	0.3457	12.49	18.12
3	21000001	24000000	0.0676	0.4047	16.7	22.33	4	62700001	65700000	0.0445	0.3602	12.36	17.99
3	21300001	24300000	0.0572	0.4029	14.2	19.83	4	63000001	66000000	0.0352	0.3586	9.82	15.45
3	21600001	24600000	0.0545	0.415	13.13	18.76	4	63300001	66300000	0.0323	0.3678	8.78	14.41
3	21900001	24900000	0.0481	0.4064	11.84	17.47	4	63600001	66600000	0.0255	0.381	6.7	12.33
3	22200001	25200000	0.0397	0.3905	10.17	15.8	4	63900001	66900000	0.0272	0.3925	6.92	12.55
3	22500001	25500000	0.0351	0.3911	8.96	14.59	4	64200001	67200000	0.0265	0.3957	6.71	12.34
3	22800001	25800000	0.0311	0.3999	7.77	13.4	4	64500001	67500000	0.0299	0.4007	7.45	13.08
3	23100001	26100000	0.0264	0.3894	6.79	12.42	4	64800001	67800000	0.0209	0.4119	5.07	10.7
3	23400001	26400000	0.0275	0.3713	7.4	13.03	4	65100001	68100000	0.0226	0.4041	5.6	11.23
3	23700001	26700000	0.0345	0.3637	9.5	15.13	4	65400001	68400000	0.031	0.4007	7.74	13.37
3	24000001	27000000	0.031	0.3414	9.08	14.71	4	65700001	68700000	0.0275	0.3985	6.9	12.53
3	24300001	27300000	0.0403	0.3531	11.43	17.06	4	66000001	69000000	0.0301	0.3942	7.64	13.27
3	24600001	27600000	0.0426	0.3638	11.72	17.35	4	66300001	69300000	0.0301	0.3689	8.17	13.8
3	24900001	27900000	0.0433	0.3802	11.4	17.03	4	66600001	69600000	0.0338	0.3478	9.71	15.34
3	25200001	28200000	0.0478	0.3987	11.99	17.62	4	66900001	69900000	0.0283	0.3292	8.61	14.24
3	25500001	28500000	0.0456	0.3813	11.97	17.6	4	67200001	70200000	0.03	0.3215	9.33	14.96
3	25800001	28800000	0.0455	0.3642	12.5	18.13	4	67500001	70500000	0.026	0.3153	8.24	13.87
3	26100001	29100000	0.0421	0.3792	11.09	16.72	4	67800001	70800000	0.0308	0.2952	10.45	16.08
3	26400001	29400000	0.0496	0.4099	12.1	17.73	4	68100001	71100000	0.0397	0.3073	12.92	18.55
3	26700001	29700000	0.0474	0.4267	11.11	16.74	4	68400001	71400000	0.0441	0.3251	13.57	19.2
3	27000001	30000000	0.0508	0.4391	11.58	17.21	4	68700001	71700000	0.0409	0.3244	12.61	18.24
3	27300001	30300000	0.0498	0.4521	11.02	16.65	4	69000001	72000000	0.042	0.3413	12.3	17.93
3	27600001	30600000	0.0533	0.4563	11.68	17.31	4	69300001	72300000	0.0473	0.3531	13.4	19.03
3	27900001	30900000	0.059	0.4583	12.88	18.51	4	69600001	72600000	0.0486	0.3458	14.06	19.69
3	28200001	31200000	0.0545	0.4577	11.92	17.55	4	69900001	72900000	0.0556	0.3466	16.04	21.67
3	28500001	31500000	0.0583	0.4576	12.74	18.37	4	70200001	73200000	0.0542	0.3466	15.65	21.28
3	28800001	31800000	0.0608	0.4597	13.23	18.86	4	70500001	73500000	0.0562	0.3521	15.97	21.6
3	29100001	32100000	0.0662	0.469	14.12	19.75	4	70800001	73800000	0.0514	0.3709	13.85	19.48
3	29400001	32400000	0.0573	0.4628	12.39	18.02	4	71100001	74100000	0.0534	0.3791	14.09	19.72
3	29700001	32700000	0.0539	0.4638	11.63	17.26	4	71400001	74400000	0.0438	0.3551	12.33	17.96
3	30000001	33000000	0.0538	0.455	11.81	17.44	4	71700001	74700000	0.0455	0.3498	13.02	18.65
3	30300001	33300000	0.0527	0.4693	11.23	16.86	4	72000001	75000000	0.0477	0.3541	13.47	19.1
3	30600001	33600000	0.0456	0.4742	9.63	15.26	4	72300001	75300000	0.0424	0.3448	12.28	17.91
3	30900001	33900000	0.046	0.4847	9.49	15.12	4	72600001	75600000	0.0409	0.3496	11.69	17.32
3	31200001	34200000	0.0475	0.5137	9.24	14.87	4	72900001	75900000	0.0357	0.3403	10.5	16.13
3	31500001	34500000	0.0466	0.5465	8.53	14.16	4	73200001	76200000	0.0359	0.3439	10.44	16.07
3	31800001	34800000	0.0419	0.5405	7.75	13.38	4	73500001	76500000	0.0339	0.3311	10.25	15.88
3	32100001	35100000	0.042	0.5247	8.01	13.64	4	73800001	76800000	0.0339	0.3177	10.68	16.31
3	32400001	35400000	0.0451	0.5208	8.66	14.29	4	74100001	77100000	0.0213	0.3143	6.77	12.4
3	32700001	35700000	0.0458	0.5091	8.99	14.62	4	74400001	77400000	0.0218	0.3281	6.64	12.27
3	33000001	36000000	0.0503	0.5112	9.83	15.46	4	74700001	77700000	0.027	0.3216	8.4	14.03
3	33300001	36300000	0.0445	0.4703	9.46	15.09	4	75000001	78000000	0.0233	0.3065	7.61	13.24
3	33600001	36600000	0.0481	0.4615	10.41	16.04	4	75300001	78300000	0.0233	0.3151	7.4	13.03
3	33900001	36900000	0.0394	0.4483	8.78	14.41	4	75600001	78600000	0.0269	0.3233	8.31	13.94
3	34200001	37200000	0.0404	0.4498	8.99	14.62	4	75900001	78900000	0.0359	0.354	10.13	15.76
3	34500001	37500000	0.0375	0.4401	8.52	14.15	4	76200001	79200000	0.0405	0.3622	11.18	16.81
3	34800001	37800000	0.04	0.4478	8.94	14.57	4	76500001	79500000	0.0452	0.3753	12.04	17.67
3	35100001	38100000	0.0431	0.4571	9.43	15.06	4	76800001	79800000	0.0472	0.3636	12.99	18.62
3	35400001	38400000	0.0525	0.4914	10.68	16.31	4	77100001	80100000	0.0472	0.3534	13.36	18.99
3	35700001	38700000	0.0675	0.5407	12.48	18.11	4	77400001	80400000	0.0435	0.3506	12.42	18.05
3	36000001	39000000	0.0657	0.5601	11.73	17.36	4	77700001	80700000	0.0417	0.3637	11.45	17.08
3	36300001	39300000	0.066	0.604	10.93	16.56	4	78000001	81000000	0.0383	0.3762	10.18	15.81
3	36600001	39600000	0.0726	0.6287	11.55	17.18	4	78300001	81300000	0.0416	0.395	10.53	16.16
3	36900001	39900000	0.0703	0.6118	11.5	17.13	4	78600001	81600000	0.0422	0.3981	10.6	16.23
3	37200001	40200000	0.0712	0.5745	12.39	18.02	4	78900001	81900000	0.0337	0.3924	8.59	14.22
3	37500001	40500000	0.0789	0.5831	13.53	19.16	4	79200001	82200000	0.0337	0.3852	8.76	14.39
3	37800001	40800000	0.0868	0.6131	14.16	19.79	4	79500001	82500000	0.0275	0.3821	7.21	12.84
3	38100001	41100000	0.0952	0.6248	15.23	20.86	4	79800001	82800000	0.0291	0.3844	7.58	13.21
3	38400001	41400000	0.0976	0.6363	15.35	20.98	4	80100001	83100000	0.0362	0.3811	9.49	15.12
3	38700001	41700000	0.0911	0.6121	14.88	20.51	4	80400001	83400000	0.0398	0.3856	10.33	15.96
3	39000001	42000000	0.0884	0.5994	14.74	20.37	4	80700001	83700000	0.0347	0.3732	9.29	14.92
3	39300001	42300000	0.0908	0.5787	15.69	21.32	4	81000001	84000000	0.0393	0.3795	10.36	15.99
3	39600001	42600000	0.082	0.5519	14.86	20.49	4	81300001	84300000	0.05	0.3751	13.34	18.97
3	39900001	42900000	0.0816	0.5589	14.61	20.24	4	81600001	84600000	0.0461	0.3655	12.6	18.23
3	40200001	43200000	0.085	0.5637	15.08	20.71	4	81900001	84900000	0.0456	0.3437	13.27	18.9
3	40500001	43500000	0.0849	0.5651	15.02	20.65	4	82200001	85200000	0.0385	0.3275	11.75	17.38
3	40800001	43800000	0.0792	0.5339	14.84	20.47	4	82500001	85500000	0.0385	0.3192	12.05	17.68
3	41100001	44100000	0.066	0.5007	13.19	18.82	4	82800001	85800000	0.0348	0.329	10.59	16.22
3	41400001	44400000	0.053	0.46	11.53	17.16	4	83100001	86100000	0.0278	0.3168	8.78	14.41
3	41700001	44700000	0.0435	0.4395	9.9	15.53	4	83400001	86400000	0.0272	0.2986	9.12	14.75
3	42000001	45000000	0.0516	0.4336	11.89	17.52	4	83700001	86700000	0.0272	0.2975	9.15	14.78
3	42300001	45300000	0.0472	0.4192	11.26	16.89	4	84000001	87000000	0.0263	0.2925	8.99	14.62
3	42600001	45600000	0.0494	0.4304	11.47	17.1	4	84300001	87300000	0.0145	0.2818	5.14	10.77
3	42900001	45900000	0.0538	0.4264	12.61	18.24	4	84600001	87600000	0.0164	0.3066	5.34	10.97
3	43200001	46200000	0.0492	0.4345	11.32	16.95	4	84900001	87900000	0.0184	0.3248	5.68	11.31
3	43500001	46500000	0.0442	0.4025	10.99	16.62	4	85200001	88200000	0.0225	0.3314	6.79	12.42
3	43800001	46800000	0.051	0.4114	12.39	18.02	4	85500001	88500000	0.024	0.3313	7.25	12.88
3	44100001	47100000	0.0472	0.4196	11.25	16.88	4	85800001	88800000	0.0259	0.315	8.24	13.87
3	44400001	47400000	0.0432	0.4014	10.76	16.39	4	86100001	89100000	0.0284	0.3246	8.74	14.37
3	44700001	47700000	0.0454	0.4095	11.08	16.71	4	86400001	89400000	0.0274	0.3304	8.3	13.93
3	45000001	48000000	0.0342	0.4108	8.32	13.95	4	86700001	89700000	0.0289	0.3288	8.78	14.41
3	45300001	48300000	0.0416	0.4101	10.15	15.78	4	87000001	90000000	0.0252	0.3062	8.22	13.85
3	45600001	48600000	0.0382	0.3976	9.6	15.23	4	87300001	90300000	0.023	0.2907	7.91	13.54
3	45900001	48900000	0.0381	0.4018	9.49	15.12	4	87600001	90600000	0.0249	0.2585	9.63	15.26
3	46200001	49200000	0.0405	0.4125	9.82	15.45	4	87900001	90900000	0.021	0.2357	8.9	14.53
3	46500001	49500000	0.0363	0.432	8.41	14.04	4	88200001	91200000	0.0196	0.252	7.79	13.42
3	46800001	49800000	0.0298	0.4278	6.96	12.59	4	88500001	91500000	0.0189	0.2504	7.57	13.2
3	47100001	50100000	0.0375	0.4423	8.48	14.11	4	88800001	91800000	0.0224	0.2552	8.79	14.42
3	47400001	50400000	0.0407	0.4469	9.12	14.75	4	89100001	92100000	0.02	0.2495	8.02	13.65
3	47700001	50700000	0.0394	0.4452	8.84	14.47	4	89400001	92400000	0.0249	0.257	9.68	15.31
3	48000001	51000000	0.0491	0.4433	11.07	16.7	4	89700001	92700000	0.0234	0.2832	8.27	13.9
3	48300001	51300000	0.0442	0.4439	9.96	15.59	4	90000001	93000000	0.0271	0.2896	9.36	14.99
3	48600001	51600000	0.0564	0.4412	12.77	18.4	4	90300001	93300000	0.0271	0.2924	9.27	14.9
3	48900001	51900000	0.0563	0.4373	12.87	18.5	4	90600001	93600000	0.0291	0.3068	9.49	15.12
3	49200001	52200000	0.0517	0.4172	12.4	18.03	4	90900001	93900000	0.0328	0.3181	10.31	15.94
3	49500001	52500000	0.0527	0.4051	13.01	18.64	4	91200001	94200000	0.0301	0.2935	10.24	15.87
3	49800001	52800000	0.0555	0.4053	13.7	19.33	4	91500001	94500000	0.0292	0.2997	9.76	15.39
3	50100001	53100000	0.0503	0.4028	12.5	18.13	4	91800001	94800000	0.0238	0.3182	7.49	13.12
3	50400001	53400000	0.0469	0.4033	11.63	17.26	4	92100001	95100000	0.0238	0.3259	7.31	12.94
3	50700001	53700000	0.0489	0.4036	12.11	17.74	4	92400001	95400000	0.0192	0.3197	6.01	11.64
3	51000001	54000000	0.043	0.4059	10.59	16.22	4	92700001	95700000	0.0192	0.2906	6.61	12.24
3	51300001	54300000	0.0466	0.4129	11.28	16.91	4	93000001	96000000	0.0155	0.2832	5.48	11.11
3	51600001	54600000	0.05	0.4126	12.12	17.75	4	93300001	96300000	0.0197	0.2935	6.71	12.34
3	51900001	54900000	0.0514	0.4027	12.75	18.38	4	93600001	96524093	0.0105	0.2968	3.45	9.08
3	52200001	55200000	0.0628	0.411	15.29	20.92	5	1	3000000	0.025	0.3711	6.73	12.36
3	52500001	55500000	0.0634	0.4143	15.31	20.94	5	300001	3300000	0.0223	0.3481	6.4	12.03
3	52800001	55800000	0.0657	0.4095	16.03	21.66	5	600001	3600000	0.0258	0.3457	7.46	13.09
3	53100001	56100000	0.069	0.4069	16.95	22.58	5	900001	3900000	0.0225	0.3601	6.25	11.88
3	53400001	56400000	0.0755	0.413	18.29	23.92	5	1200001	4200000	0.0225	0.3656	6.16	11.79
3	53700001	56700000	0.0803	0.4268	18.81	24.44	5	1500001	4500000	0.0212	0.3774	5.63	11.26
3	54000001	57000000	0.0796	0.4244	18.77	24.4	5	1800001	4800000	0.0246	0.3799	6.48	12.11
3	54300001	57300000	0.0813	0.428	19	24.63	5	2100001	5100000	0.0292	0.377	7.73	13.36
3	54600001	57600000	0.0689	0.439	15.69	21.32	5	2400001	5400000	0.0266	0.3656	7.28	12.91
3	54900001	57900000	0.0712	0.463	15.37	21	5	2700001	5700000	0.0258	0.3502	7.36	12.99
3	55200001	58200000	0.0714	0.484	14.76	20.39	5	3000001	6000000	0.0307	0.3536	8.7	14.33
3	55500001	58500000	0.0783	0.4869	16.07	21.7	5	3300001	6300000	0.0345	0.3748	9.2	14.83
3	55800001	58800000	0.0735	0.4682	15.69	21.32	5	3600001	6600000	0.0317	0.3766	8.41	14.04
3	56100001	59100000	0.0699	0.4471	15.64	21.27	5	3900001	6900000	0.0357	0.3707	9.62	15.25
3	56400001	59400000	0.071	0.4369	16.24	21.87	5	4200001	7200000	0.0357	0.3752	9.5	15.13
3	56700001	59700000	0.0607	0.4217	14.4	20.03	5	4500001	7500000	0.0425	0.3753	11.33	16.96
3	57000001	60000000	0.061	0.4361	13.99	19.62	5	4800001	7800000	0.0424	0.3692	11.48	17.11
3	57300001	60300000	0.0605	0.4203	14.4	20.03	5	5100001	8100000	0.0378	0.3771	10.03	15.66
3	57600001	60600000	0.0614	0.4125	14.88	20.51	5	5400001	8400000	0.0413	0.4101	10.08	15.71
3	57900001	60900000	0.0552	0.394	14	19.63	5	5700001	8700000	0.0401	0.4065	9.86	15.49
3	58200001	61200000	0.0434	0.3616	12	17.63	5	6000001	9000000	0.0425	0.4156	10.23	15.86
3	58500001	61500000	0.0362	0.3472	10.44	16.07	5	6300001	9300000	0.0473	0.4042	11.69	17.32
3	58800001	61800000	0.031	0.3572	8.68	14.31	5	6600001	9600000	0.0428	0.3804	11.25	16.88
3	59100001	62100000	0.0313	0.3751	8.34	13.97	5	6900001	9900000	0.0434	0.3712	11.7	17.33
3	59400001	62400000	0.0353	0.3969	8.9	14.53	5	7200001	10200000	0.0434	0.3666	11.85	17.48
3	59700001	62700000	0.0388	0.3886	9.99	15.62	5	7500001	10500000	0.0349	0.3454	10.11	15.74
3	60000001	63000000	0.0373	0.3803	9.8	15.43	5	7800001	10800000	0.0291	0.3435	8.48	14.11
3	60300001	63300000	0.036	0.3992	9.02	14.65	5	8100001	11100000	0.0358	0.337	10.62	16.25
3	60600001	63600000	0.0333	0.3898	8.53	14.16	5	8400001	11400000	0.0308	0.3224	9.54	15.17
3	60900001	63900000	0.046	0.4073	11.29	16.92	5	8700001	11700000	0.036	0.3376	10.66	16.29
3	61200001	64200000	0.0528	0.4264	12.38	18.01	5	9000001	12000000	0.0321	0.3447	9.31	14.94
3	61500001	64500000	0.0583	0.4504	12.94	18.57	5	9300001	12300000	0.0274	0.3486	7.86	13.49
3	61800001	64800000	0.0675	0.4494	15.03	20.66	5	9600001	12600000	0.0274	0.3692	7.42	13.05
3	62100001	65100000	0.0703	0.4376	16.07	21.7	5	9900001	12900000	0.0356	0.372	9.56	15.19
3	62400001	65400000	0.0619	0.419	14.78	20.41	5	10200001	13200000	0.0408	0.3901	10.47	16.1
3	62700001	65700000	0.0611	0.4435	13.78	19.41	5	10500001	13500000	0.0466	0.4317	10.81	16.44
3	63000001	66000000	0.0649	0.4183	15.51	21.14	5	10800001	13800000	0.0515	0.4439	11.6	17.23
3	63300001	66300000	0.0588	0.3921	15	20.63	5	11100001	14100000	0.0449	0.4554	9.85	15.48
3	63600001	66600000	0.0607	0.3846	15.78	21.41	5	11400001	14400000	0.0485	0.4444	10.9	16.53
3	63900001	66900000	0.0462	0.3671	12.6	18.23	5	11700001	14700000	0.043	0.4352	9.89	15.52
3	64200001	67200000	0.0442	0.3454	12.78	18.41	5	12000001	15000000	0.0412	0.4269	9.65	15.28
3	64500001	67500000	0.0359	0.3122	11.51	17.14	5	12300001	15300000	0.0407	0.4307	9.46	15.09
3	64800001	67800000	0.0333	0.3034	10.98	16.61	5	12600001	15600000	0.0444	0.4192	10.6	16.23
3	65100001	68100000	0.0347	0.2911	11.92	17.55	5	12900001	15900000	0.0367	0.4066	9.02	14.65
3	65400001	68400000	0.0314	0.2763	11.38	17.01	5	13200001	16200000	0.0347	0.4083	8.5	14.13
3	65700001	68700000	0.0389	0.26	14.94	20.57	5	13500001	16500000	0.0284	0.3848	7.38	13.01
3	66000001	69000000	0.0434	0.2869	15.12	20.75	5	13800001	16800000	0.0305	0.3825	7.96	13.59
3	66300001	69300000	0.0459	0.323	14.22	19.85	5	14100001	17100000	0.0385	0.3884	9.92	15.55
3	66600001	69600000	0.0436	0.3415	12.78	18.41	5	14400001	17400000	0.042	0.4133	10.16	15.79
3	66900001	69900000	0.0483	0.3523	13.71	19.34	5	14700001	17700000	0.0412	0.44	9.36	14.99
3	67200001	70200000	0.0454	0.3753	12.09	17.72	5	15000001	18000000	0.0374	0.431	8.69	14.32
3	67500001	70500000	0.0574	0.4016	14.29	19.92	5	15300001	18300000	0.0358	0.4294	8.34	13.97
3	67800001	70800000	0.0603	0.4222	14.29	19.92	5	15600001	18600000	0.0321	0.4485	7.15	12.78
3	68100001	71100000	0.0553	0.4254	13.01	18.64	5	15900001	18900000	0.0319	0.4702	6.78	12.41
3	68400001	71400000	0.0553	0.4407	12.56	18.19	5	16200001	19200000	0.0318	0.4796	6.64	12.27
3	68700001	71700000	0.0514	0.4297	11.95	17.58	5	16500001	19500000	0.0394	0.5217	7.56	13.19
3	69000001	72000000	0.0444	0.4036	11	16.63	5	16800001	19800000	0.0325	0.5312	6.13	11.76
3	69300001	72300000	0.0548	0.3909	14.02	19.65	5	17100001	20100000	0.0245	0.5234	4.67	10.3
3	69600001	72600000	0.0633	0.3911	16.18	21.81	5	17400001	20400000	0.021	0.5127	4.09	9.72
3	69900001	72900000	0.0737	0.3997	18.43	24.06	5	17700001	20700000	0.0288	0.5103	5.64	11.27
3	70200001	73200000	0.0752	0.3832	19.62	25.25	5	18000001	21000000	0.0321	0.5182	6.2	11.83
3	70500001	73500000	0.0657	0.3757	17.49	23.12	5	18300001	21300000	0.0338	0.5095	6.64	12.27
3	70800001	73800000	0.0587	0.3733	15.72	21.35	5	18600001	21600000	0.0338	0.4833	7	12.63
3	71100001	74100000	0.0586	0.3912	14.98	20.61	5	18900001	21900000	0.029	0.5069	5.73	11.36
3	71400001	74400000	0.0633	0.3893	16.25	21.88	5	19200001	22200000	0.029	0.5063	5.72	11.35
3	71700001	74700000	0.0572	0.401	14.26	19.89	5	19500001	22500000	0.0252	0.4646	5.42	11.05
3	72000001	75000000	0.0603	0.4151	14.53	20.16	5	19800001	22800000	0.0286	0.4367	6.54	12.17
3	72300001	75300000	0.0474	0.389	12.18	17.81	5	20100001	23100000	0.0401	0.4463	8.98	14.61
3	72600001	75600000	0.0392	0.3808	10.28	15.91	5	20400001	23400000	0.0386	0.4638	8.33	13.96
3	72900001	75900000	0.0335	0.3644	9.19	14.82	5	20700001	23700000	0.0365	0.4733	7.7	13.33
3	73200001	76200000	0.0347	0.3562	9.74	15.37	5	21000001	24000000	0.0386	0.4873	7.92	13.55
3	73500001	76500000	0.0384	0.36	10.67	16.3	5	21300001	24300000	0.0493	0.5258	9.37	15
3	73800001	76800000	0.0461	0.3607	12.78	18.41	5	21600001	24600000	0.054	0.5572	9.69	15.32
3	74100001	77100000	0.047	0.3478	13.5	19.13	5	21900001	24900000	0.0578	0.5295	10.92	16.55
3	74400001	77400000	0.0533	0.3526	15.12	20.75	5	22200001	25200000	0.0614	0.5086	12.07	17.7
3	74700001	77700000	0.0611	0.3489	17.51	23.14	5	22500001	25500000	0.0593	0.5123	11.57	17.2
3	75000001	78000000	0.0547	0.3338	16.38	22.01	5	22800001	25800000	0.0559	0.5368	10.41	16.04
3	75300001	78300000	0.0633	0.3424	18.48	24.11	5	23100001	26100000	0.0597	0.5318	11.22	16.85
3	75600001	78600000	0.0619	0.3336	18.54	24.17	5	23400001	26400000	0.0611	0.5016	12.18	17.81
3	75900001	78900000	0.0596	0.321	18.56	24.19	5	23700001	26700000	0.0588	0.477	12.32	17.95
3	76200001	79200000	0.0618	0.3294	18.75	24.38	5	24000001	27000000	0.0566	0.4737	11.94	17.57
3	76500001	79500000	0.0581	0.3245	17.92	23.55	5	24300001	27300000	0.0567	0.4595	12.35	17.98
3	76800001	79800000	0.069	0.3255	21.21	26.84	5	24600001	27600000	0.052	0.4424	11.76	17.39
3	77100001	80100000	0.0753	0.3362	22.41	28.04	5	24900001	27900000	0.0575	0.4624	12.44	18.07
3	77400001	80400000	0.0731	0.3398	21.51	27.14	5	25200001	28200000	0.0581	0.4834	12.02	17.65
3	77700001	80700000	0.0687	0.3339	20.56	26.19	5	25500001	28500000	0.0587	0.5012	11.72	17.35
3	78000001	81000000	0.0687	0.3312	20.73	26.36	5	25800001	28800000	0.0587	0.4952	11.86	17.49
3	78300001	81300000	0.0627	0.3418	18.33	23.96	5	26100001	29100000	0.0479	0.5146	9.31	14.94
3	78600001	81600000	0.0669	0.3399	19.67	25.3	5	26400001	29400000	0.0505	0.5542	9.11	14.74
3	78900001	81900000	0.0598	0.3423	17.47	23.1	5	26700001	29700000	0.0566	0.5918	9.56	15.19
3	79200001	82200000	0.0531	0.3429	15.5	21.13	5	27000001	30000000	0.0596	0.6162	9.68	15.31
3	79500001	82500000	0.0609	0.349	17.45	23.08	5	27300001	30300000	0.0513	0.6325	8.12	13.75
3	79800001	82800000	0.047	0.3369	13.96	19.59	5	27600001	30600000	0.0546	0.6775	8.06	13.69
3	80100001	83100000	0.0381	0.3126	12.2	17.83	5	27900001	30900000	0.0574	0.6794	8.45	14.08
3	80400001	83400000	0.0294	0.2971	9.89	15.52	5	28200001	31200000	0.0562	0.6828	8.23	13.86
3	80700001	83700000	0.0332	0.3093	10.74	16.37	5	28500001	31500000	0.0553	0.6882	8.03	13.66
3	81000001	84000000	0.037	0.323	11.45	17.08	5	28800001	31800000	0.0582	0.6798	8.57	14.2
3	81300001	84300000	0.036	0.3157	11.42	17.05	5	29100001	32100000	0.0579	0.6635	8.73	14.36
3	81600001	84600000	0.0365	0.313	11.65	17.28	5	29400001	32400000	0.0535	0.6347	8.43	14.06
3	81900001	84900000	0.039	0.3169	12.32	17.95	5	29700001	32700000	0.0475	0.5856	8.11	13.74
3	82200001	85200000	0.0483	0.319	15.15	20.78	5	30000001	33000000	0.0427	0.5304	8.06	13.69
3	82500001	85500000	0.0379	0.2992	12.66	18.29	5	30300001	33300000	0.0367	0.4933	7.45	13.08
3	82800001	85800000	0.0369	0.3017	12.24	17.87	5	30600001	33600000	0.0428	0.4514	9.48	15.11
3	83100001	86100000	0.0369	0.3205	11.52	17.15	5	30900001	33900000	0.0415	0.4231	9.81	15.44
3	83400001	86400000	0.0402	0.3211	12.52	18.15	5	31200001	34200000	0.0391	0.4068	9.6	15.23
3	83700001	86700000	0.038	0.3139	12.1	17.73	5	31500001	34500000	0.0451	0.3845	11.73	17.36
3	84000001	87000000	0.0429	0.3413	12.57	18.2	5	31800001	34800000	0.0466	0.3893	11.96	17.59
3	84300001	87300000	0.0412	0.3282	12.57	18.2	5	32100001	35100000	0.0474	0.3798	12.47	18.1
3	84600001	87600000	0.0422	0.3508	12.04	17.67	5	32400001	35400000	0.0482	0.3652	13.2	18.83
3	84900001	87900000	0.0566	0.3759	15.05	20.68	5	32700001	35700000	0.0552	0.3794	14.54	20.17
3	85200001	88200000	0.0623	0.3998	15.57	21.2	5	33000001	36000000	0.0554	0.3768	14.7	20.33
3	85500001	88500000	0.0795	0.4451	17.86	23.49	5	33300001	36300000	0.063	0.3938	15.99	21.62
3	85800001	88800000	0.094	0.4835	19.43	25.06	5	33600001	36600000	0.0577	0.3862	14.94	20.57
3	86100001	89100000	0.1044	0.4895	21.33	26.96	5	33900001	36900000	0.0507	0.3887	13.03	18.66
3	86400001	89400000	0.1111	0.5096	21.79	27.42	5	34200001	37200000	0.047	0.3824	12.28	17.91
3	86700001	89700000	0.1155	0.5186	22.26	27.89	5	34500001	37500000	0.0428	0.3862	11.07	16.7
3	87000001	90000000	0.1226	0.5209	23.54	29.17	5	34800001	37800000	0.0422	0.3806	11.08	16.71
3	87300001	90300000	0.1294	0.5268	24.56	30.19	5	35100001	38100000	0.0422	0.3978	10.62	16.25
3	87600001	90600000	0.1257	0.5121	24.54	30.17	5	35400001	38400000	0.0396	0.4127	9.6	15.23
3	87900001	90900000	0.112	0.4948	22.65	28.28	5	35700001	38700000	0.0293	0.4073	7.21	12.84
3	88200001	91200000	0.104	0.463	22.45	28.08	5	36000001	39000000	0.0276	0.4128	6.68	12.31
3	88500001	91500000	0.0905	0.4248	21.32	26.95	5	36300001	39300000	0.0249	0.4134	6.02	11.65
3	88800001	91800000	0.0698	0.375	18.6	24.23	5	36600001	39600000	0.0233	0.4132	5.63	11.26
3	89100001	92100000	0.0593	0.3582	16.57	22.2	5	36900001	39900000	0.0236	0.4389	5.37	11
3	89400001	92400000	0.0494	0.3445	14.34	19.97	5	37200001	40200000	0.028	0.4329	6.47	12.1
3	89700001	92700000	0.0529	0.357	14.81	20.44	5	37500001	40500000	0.0248	0.4286	5.78	11.41
3	90000001	93000000	0.0458	0.314	14.59	20.22	5	37800001	40800000	0.0242	0.4426	5.47	11.1
3	90300001	93300000	0.039	0.3041	12.84	18.47	5	38100001	41100000	0.0192	0.4418	4.34	9.97
3	90600001	93600000	0.0356	0.2978	11.96	17.59	5	38400001	41400000	0.0229	0.4401	5.21	10.84
3	90900001	93900000	0.0324	0.279	11.6	17.23	5	38700001	41700000	0.0244	0.4479	5.44	11.07
3	91200001	94200000	0.0271	0.2677	10.13	15.76	5	39000001	42000000	0.0244	0.4607	5.29	10.92
3	91500001	94500000	0.0233	0.2634	8.85	14.48	5	39300001	42300000	0.0266	0.4434	6	11.63
3	91800001	94800000	0.0246	0.2675	9.21	14.84	5	39600001	42600000	0.026	0.4595	5.65	11.28
3	92100001	95100000	0.031	0.2761	11.24	16.87	5	39900001	42900000	0.0235	0.4298	5.47	11.1
3	92400001	95400000	0.0429	0.2736	15.67	21.3	5	40200001	43200000	0.0191	0.4252	4.48	10.11
3	92700001	95700000	0.0369	0.2379	15.51	21.14	5	40500001	43500000	0.0287	0.4473	6.41	12.04
3	93000001	96000000	0.0359	0.2528	14.22	19.85	5	40800001	43800000	0.0254	0.4283	5.93	11.56
3	93300001	96300000	0.0432	0.2724	15.86	21.49	5	41100001	44100000	0.0254	0.4183	6.07	11.7
3	93600001	96600000	0.0547	0.2869	19.08	24.71	5	41400001	44400000	0.0231	0.4104	5.62	11.25
3	93900001	96900000	0.0583	0.2967	19.63	25.26	5	41700001	44700000	0.03	0.4006	7.48	13.11
3	94200001	97200000	0.0633	0.2988	21.18	26.81	5	42000001	45000000	0.0322	0.3959	8.13	13.76
3	94500001	97500000	0.067	0.2995	22.36	27.99	5	42300001	45300000	0.0251	0.374	6.71	12.34
3	94800001	97800000	0.0657	0.2881	22.79	28.42	5	42600001	45600000	0.0311	0.3622	8.58	14.21
3	95100001	98100000	0.0602	0.2736	22.01	27.64	5	42900001	45900000	0.0316	0.3668	8.63	14.26
3	95400001	98400000	0.0526	0.2829	18.6	24.23	5	43200001	46200000	0.0353	0.3692	9.57	15.2
3	95700001	98700000	0.0457	0.2838	16.12	21.75	5	43500001	46500000	0.0319	0.3468	9.2	14.83
3	96000001	99000000	0.0379	0.273	13.88	19.51	5	43800001	46800000	0.0328	0.3569	9.2	14.83
3	96300001	99300000	0.0444	0.2781	15.95	21.58	5	44100001	47100000	0.0375	0.3465	10.82	16.45
3	96600001	99600000	0.0354	0.2715	13.04	18.67	5	44400001	47400000	0.0383	0.347	11.03	16.66
3	96900001	99900000	0.0355	0.2639	13.47	19.1	5	44700001	47700000	0.0299	0.3628	8.25	13.88
3	97200001	100200000	0.0289	0.2659	10.85	16.48	5	45000001	48000000	0.031	0.3776	8.2	13.83
3	97500001	100500000	0.0311	0.2658	11.71	17.34	5	45300001	48300000	0.0325	0.3915	8.3	13.93
3	97800001	100800000	0.033	0.2652	12.45	18.08	5	45600001	48600000	0.0251	0.3807	6.6	12.23
3	98100001	101100000	0.0359	0.265	13.56	19.19	5	45900001	48900000	0.0246	0.3745	6.57	12.2
3	98400001	101400000	0.036	0.2608	13.8	19.43	5	46200001	49200000	0.0251	0.37	6.79	12.42
3	98700001	101700000	0.036	0.2727	13.2	18.83	5	46500001	49500000	0.023	0.3596	6.38	12.01
3	99000001	102000000	0.0414	0.2908	14.24	19.87	5	46800001	49800000	0.0242	0.3564	6.78	12.41
3	99300001	102300000	0.0317	0.2802	11.32	16.95	5	47100001	50100000	0.0231	0.3732	6.2	11.83
3	99600001	102600000	0.0379	0.2948	12.87	18.5	5	47400001	50400000	0.0241	0.3881	6.22	11.85
3	99900001	102900000	0.0395	0.3106	12.72	18.35	5	47700001	50700000	0.0302	0.377	8.02	13.65
3	100200001	103200000	0.0459	0.3095	14.84	20.47	5	48000001	51000000	0.0286	0.3604	7.93	13.56
3	100500001	103500000	0.0457	0.3126	14.62	20.25	5	48300001	51300000	0.0271	0.372	7.28	12.91
3	100800001	103800000	0.046	0.3111	14.78	20.41	5	48600001	51600000	0.0409	0.3908	10.46	16.09
3	101100001	104100000	0.0447	0.3238	13.79	19.42	5	48900001	51900000	0.0441	0.4041	10.91	16.54
3	101400001	104400000	0.042	0.3024	13.9	19.53	5	49200001	52200000	0.0462	0.4231	10.92	16.55
3	101700001	104700000	0.0437	0.2996	14.6	20.23	5	49500001	52500000	0.0422	0.4198	10.05	15.68
3	102000001	105000000	0.0444	0.2862	15.52	21.15	5	49800001	52800000	0.04	0.4071	9.84	15.47
3	102300001	105300000	0.0545	0.3022	18.05	23.68	5	50100001	53100000	0.0434	0.3888	11.16	16.79
3	102600001	105548180	0.061	0.3218	18.62	24.25	5	50400001	53400000	0.0458	0.3837	11.93	17.56
4	1	3000000	0.0237	0.3155	7.52	13.15	5	50700001	53700000	0.0445	0.3812	11.69	17.32
4	300001	3300000	0.0226	0.3001	7.55	13.18	5	51000001	54000000	0.0443	0.3841	11.53	17.16
4	600001	3600000	0.0253	0.2868	8.83	14.46	5	51300001	54300000	0.0479	0.398	12.04	17.67
4	900001	3900000	0.039	0.3024	12.9	18.53	5	51600001	54600000	0.0387	0.3925	9.86	15.49
4	1200001	4200000	0.039	0.3079	12.67	18.3	5	51900001	54900000	0.0338	0.3749	9.01	14.64
4	1500001	4500000	0.0407	0.3032	13.41	19.04	5	52200001	55200000	0.031	0.3601	8.6	14.23
4	1800001	4800000	0.0478	0.325	14.69	20.32	5	52500001	55500000	0.0325	0.3609	9	14.63
4	2100001	5100000	0.0512	0.3327	15.4	21.03	5	52800001	55800000	0.0325	0.397	8.18	13.81
4	2400001	5400000	0.0493	0.3261	15.13	20.76	5	53100001	56100000	0.0292	0.3944	7.41	13.04
4	2700001	5700000	0.0558	0.3375	16.52	22.15	5	53400001	56400000	0.0272	0.3769	7.23	12.86
4	3000001	6000000	0.0629	0.3467	18.15	23.78	5	53700001	56700000	0.0245	0.3661	6.68	12.31
4	3300001	6300000	0.0597	0.3495	17.07	22.7	5	54000001	57000000	0.0231	0.3575	6.47	12.1
4	3600001	6600000	0.0586	0.345	17	22.63	5	54300001	57300000	0.0309	0.3466	8.9	14.53
4	3900001	6900000	0.0435	0.3391	12.82	18.45	5	54600001	57600000	0.0259	0.3386	7.64	13.27
4	4200001	7200000	0.0512	0.3389	15.1	20.73	5	54900001	57900000	0.029	0.3407	8.52	14.15
4	4500001	7500000	0.0514	0.3382	15.19	20.82	5	55200001	58200000	0.0255	0.3413	7.47	13.1
4	4800001	7800000	0.04	0.3222	12.42	18.05	5	55500001	58500000	0.0275	0.3291	8.36	13.99
4	5100001	8100000	0.0458	0.3139	14.6	20.23	5	55800001	58800000	0.0342	0.2918	11.74	17.37
4	5400001	8400000	0.0489	0.3201	15.27	20.9	5	56100001	59100000	0.0344	0.2843	12.1	17.73
4	5700001	8700000	0.0481	0.3351	14.37	20	5	56400001	59400000	0.0359	0.2807	12.77	18.4
4	6000001	9000000	0.0394	0.3256	12.11	17.74	5	56700001	59700000	0.0338	0.2721	12.41	18.04
4	6300001	9300000	0.0438	0.3393	12.92	18.55	5	57000001	60000000	0.0338	0.2671	12.64	18.27
4	6600001	9600000	0.0428	0.3457	12.39	18.02	5	57300001	60300000	0.0246	0.2455	10.03	15.66
4	6900001	9900000	0.0486	0.3776	12.87	18.5	5	57600001	60600000	0.028	0.2541	11.02	16.65
4	7200001	10200000	0.0409	0.3815	10.71	16.34	5	57900001	60900000	0.0289	0.2641	10.94	16.57
4	7500001	10500000	0.0405	0.3878	10.45	16.08	5	58200001	61200000	0.0375	0.2733	13.71	19.34
4	7800001	10800000	0.0411	0.3939	10.43	16.06	5	58500001	61500000	0.0396	0.2849	13.89	19.52
4	8100001	11100000	0.0374	0.3956	9.46	15.09	5	58800001	61800000	0.0385	0.2991	12.86	18.49
4	8400001	11400000	0.0434	0.4029	10.78	16.41	5	59100001	62100000	0.0421	0.306	13.77	19.4
4	8700001	11700000	0.0425	0.3943	10.79	16.42	5	59400001	62400000	0.0386	0.3137	12.29	17.92
4	9000001	12000000	0.0528	0.3892	13.56	19.19	5	59700001	62700000	0.0419	0.3184	13.14	18.77
4	9300001	12300000	0.0484	0.3821	12.66	18.29	5	60000001	63000000	0.0419	0.3156	13.26	18.89
4	9600001	12600000	0.045	0.3689	12.21	17.84	5	60300001	63300000	0.0396	0.3188	12.43	18.06
4	9900001	12900000	0.0374	0.3403	11	16.63	5	60600001	63600000	0.0437	0.3148	13.89	19.52
4	10200001	13200000	0.0408	0.3392	12.02	17.65	5	60900001	63900000	0.0421	0.3184	13.23	18.86
4	10500001	13500000	0.0395	0.3255	12.12	17.75	5	61200001	64200000	0.0372	0.3013	12.34	17.97
4	10800001	13800000	0.0423	0.3077	13.75	19.38	5	61500001	64500000	0.0338	0.2954	11.43	17.06
4	11100001	14100000	0.0366	0.2934	12.48	18.11	5	61800001	64800000	0.0359	0.2956	12.16	17.79
4	11400001	14400000	0.0351	0.2914	12.04	17.67	5	62100001	65100000	0.03	0.2834	10.6	16.23
4	11700001	14700000	0.0328	0.2859	11.48	17.11	5	62400001	65400000	0.0322	0.2881	11.18	16.81
4	12000001	15000000	0.0281	0.3146	8.92	14.55	5	62700001	65700000	0.0323	0.285	11.33	16.96
4	12300001	15300000	0.036	0.3283	10.98	16.61	5	63000001	66000000	0.0374	0.2961	12.63	18.26
4	12600001	15600000	0.043	0.3421	12.57	18.2	5	63300001	66300000	0.0374	0.291	12.85	18.48
4	12900001	15900000	0.0524	0.3371	15.56	21.19	5	63600001	66600000	0.0333	0.2817	11.83	17.46
4	13200001	16200000	0.0529	0.343	15.42	21.05	5	63900001	66900000	0.0344	0.2613	13.16	18.79
4	13500001	16500000	0.0615	0.3581	17.16	22.79	5	64200001	67200000	0.0345	0.2761	12.49	18.12
4	13800001	16800000	0.0606	0.3684	16.45	22.08	5	64500001	67500000	0.0346	0.2869	12.08	17.71
4	14100001	17100000	0.0618	0.3713	16.64	22.27	5	64800001	67800000	0.0315	0.2761	11.41	17.04
4	14400001	17400000	0.0557	0.3647	15.27	20.9	5	65100001	68100000	0.0334	0.2897	11.53	17.16
4	14700001	17700000	0.0531	0.3483	15.25	20.88	5	65400001	68400000	0.0297	0.3034	9.78	15.41
4	15000001	18000000	0.0475	0.3083	15.41	21.04	5	65700001	68700000	0.039	0.3363	11.58	17.21
4	15300001	18300000	0.0431	0.2824	15.26	20.89	5	66000001	69000000	0.0425	0.3434	12.38	18.01
4	15600001	18600000	0.0376	0.271	13.88	19.51	5	66300001	69300000	0.0497	0.3483	14.27	19.9
4	15900001	18900000	0.03	0.2576	11.64	17.27	5	66600001	69600000	0.0512	0.3406	15.03	20.66
4	16200001	19200000	0.0272	0.245	11.11	16.74	5	66900001	69900000	0.0516	0.3593	14.36	19.99
4	16500001	19500000	0.0207	0.2416	8.57	14.2	5	67200001	70200000	0.0568	0.3484	16.32	21.95
4	16800001	19800000	0.0258	0.2496	10.35	15.98	5	67500001	70500000	0.06	0.347	17.29	22.92
4	17100001	20100000	0.0368	0.3004	12.25	17.88	5	67800001	70800000	0.0626	0.339	18.46	24.09
4	17400001	20400000	0.037	0.2933	12.63	18.26	5	68100001	71100000	0.0615	0.3334	18.43	24.06
4	17700001	20700000	0.0405	0.29	13.98	19.61	5	68400001	71400000	0.065	0.3079	21.1	26.73
4	18000001	21000000	0.0435	0.3026	14.37	20	5	68700001	71700000	0.0555	0.2809	19.76	25.39
4	18300001	21300000	0.0429	0.304	14.12	19.75	5	69000001	72000000	0.0469	0.2716	17.25	22.88
4	18600001	21600000	0.0448	0.3199	13.99	19.62	5	69300001	72300000	0.0466	0.2838	16.42	22.05
4	18900001	21900000	0.0486	0.3503	13.87	19.5	5	69600001	72600000	0.0417	0.2869	14.54	20.17
4	19200001	22200000	0.0511	0.3544	14.43	20.06	5	69900001	72900000	0.0405	0.2872	14.11	19.74
4	19500001	22500000	0.0473	0.3587	13.18	18.81	5	70200001	73004072	0.0372	0.3031	11.47	17.1
4	19800001	22800000	0.0451	0.3524	12.81	18.44	6	1	3000000	0.0174	0.2598	6.72	12.35
4	20100001	23100000	0.0344	0.2943	11.69	17.32	6	300001	3300000	0.021	0.266	7.89	13.52
4	20400001	23400000	0.0548	0.3131	17.48	23.11	6	600001	3600000	0.0173	0.2693	6.42	12.05
4	20700001	23700000	0.0512	0.3178	16.12	21.75	6	900001	3900000	0.0123	0.2614	4.71	10.34
4	21000001	24000000	0.0485	0.318	15.24	20.87	6	1200001	4200000	0.0145	0.2696	5.39	11.02
4	21300001	24300000	0.0507	0.3236	15.67	21.3	6	1500001	4500000	0.0203	0.2735	7.41	13.04
4	21600001	24600000	0.0583	0.3272	17.81	23.44	6	1800001	4800000	0.0217	0.2766	7.84	13.47
4	21900001	24900000	0.0639	0.3214	19.88	25.51	6	2100001	5100000	0.025	0.2852	8.76	14.39
4	22200001	25200000	0.0603	0.3245	18.57	24.2	6	2400001	5400000	0.025	0.2824	8.84	14.47
4	22500001	25500000	0.0754	0.3224	23.39	29.02	6	2700001	5700000	0.0269	0.3028	8.89	14.52
4	22800001	25800000	0.073	0.3159	23.1	28.73	6	3000001	6000000	0.0269	0.3193	8.43	14.06
4	23100001	26100000	0.0696	0.3089	22.52	28.15	6	3300001	6300000	0.0253	0.3188	7.94	13.57
4	23400001	26400000	0.0554	0.2931	18.91	24.54	6	3600001	6600000	0.0253	0.3278	7.72	13.35
4	23700001	26700000	0.0745	0.3134	23.79	29.42	6	3900001	6900000	0.0287	0.3256	8.82	14.45
4	24000001	27000000	0.0814	0.3167	25.69	31.32	6	4200001	7200000	0.0254	0.3186	7.98	13.61
4	24300001	27300000	0.0809	0.3317	24.4	30.03	6	4500001	7500000	0.0197	0.316	6.22	11.85
4	24600001	27600000	0.0727	0.3264	22.27	27.9	6	4800001	7800000	0.0216	0.3071	7.04	12.67
4	24900001	27900000	0.0634	0.3244	19.53	25.16	6	5100001	8100000	0.0217	0.3046	7.13	12.76
4	25200001	28200000	0.0653	0.3388	19.27	24.9	6	5400001	8400000	0.0217	0.3128	6.94	12.57
4	25500001	28500000	0.0557	0.3336	16.69	22.32	6	5700001	8700000	0.0144	0.2909	4.95	10.58
4	25800001	28800000	0.0551	0.3446	16	21.63	6	6000001	9000000	0.0189	0.2967	6.36	11.99
4	26100001	29100000	0.0551	0.3577	15.42	21.05	6	6300001	9300000	0.0169	0.2788	6.07	11.7
4	26400001	29400000	0.0473	0.374	12.64	18.27	6	6600001	9600000	0.021	0.2889	7.28	12.91
4	26700001	29700000	0.0393	0.3788	10.38	16.01	6	6900001	9900000	0.025	0.3215	7.76	13.39
4	27000001	30000000	0.0451	0.382	11.8	17.43	6	7200001	10200000	0.0227	0.3221	7.04	12.67
4	27300001	30300000	0.0502	0.3894	12.9	18.53	6	7500001	10500000	0.0227	0.3285	6.9	12.53
4	27600001	30600000	0.0476	0.3917	12.15	17.78	6	7800001	10800000	0.0193	0.3382	5.7	11.33
4	27900001	30900000	0.0536	0.4001	13.39	19.02	6	8100001	11100000	0.0159	0.3429	4.64	10.27
4	28200001	31200000	0.0517	0.3786	13.65	19.28	6	8400001	11400000	0.0223	0.3483	6.4	12.03
4	28500001	31500000	0.0461	0.3755	12.28	17.91	6	8700001	11700000	0.0259	0.3659	7.07	12.7
4	28800001	31800000	0.0435	0.3576	12.17	17.8	6	9000001	12000000	0.0267	0.3562	7.5	13.13
4	29100001	32100000	0.0486	0.3729	13.03	18.66	6	9300001	12300000	0.0319	0.3791	8.41	14.04
4	29400001	32400000	0.0545	0.3665	14.88	20.51	6	9600001	12600000	0.0278	0.3849	7.22	12.85
4	29700001	32700000	0.0485	0.3571	13.58	19.21	6	9900001	12900000	0.0269	0.3747	7.17	12.8
4	30000001	33000000	0.0412	0.3718	11.08	16.71	6	10200001	13200000	0.0283	0.381	7.44	13.07
4	30300001	33300000	0.0343	0.357	9.62	15.25	6	10500001	13500000	0.0343	0.3937	8.71	14.34
4	30600001	33600000	0.0376	0.3609	10.42	16.05	6	10800001	13800000	0.0375	0.4054	9.26	14.89
4	30900001	33900000	0.0412	0.3498	11.77	17.4	6	11100001	14100000	0.0401	0.4273	9.38	15.01
4	31200001	34200000	0.0446	0.3537	12.62	18.25	6	11400001	14400000	0.0428	0.4398	9.73	15.36
4	31500001	34500000	0.0588	0.3763	15.64	21.27	6	11700001	14700000	0.0475	0.447	10.63	16.26
4	31800001	34800000	0.0717	0.4029	17.8	23.43	6	12000001	15000000	0.0422	0.4552	9.27	14.9
4	32100001	35100000	0.0692	0.3966	17.45	23.08	6	12300001	15300000	0.037	0.4503	8.22	13.85
4	32400001	35400000	0.0755	0.4194	18	23.63	6	12600001	15600000	0.0441	0.4546	9.7	15.33
4	32700001	35700000	0.0822	0.4203	19.56	25.19	6	12900001	15900000	0.0422	0.4621	9.14	14.77
4	33000001	36000000	0.0781	0.4387	17.8	23.43	6	13200001	16200000	0.043	0.4825	8.92	14.55
4	33300001	36300000	0.085	0.4368	19.46	25.09	6	13500001	16500000	0.0371	0.4807	7.71	13.34
4	33600001	36600000	0.0818	0.4269	19.15	24.78	6	13800001	16800000	0.0397	0.485	8.19	13.82
4	33900001	36900000	0.0703	0.4392	16	21.63	6	14100001	17100000	0.0431	0.4814	8.96	14.59
4	34200001	37200000	0.0694	0.4446	15.61	21.24	6	14400001	17400000	0.0555	0.4976	11.15	16.78
4	34500001	37500000	0.0605	0.4396	13.75	19.38	6	14700001	17700000	0.0618	0.5116	12.09	17.72
4	34800001	37800000	0.0476	0.4469	10.65	16.28	6	15000001	18000000	0.0618	0.5121	12.08	17.71
4	35100001	38100000	0.045	0.4607	9.77	15.4	6	15300001	18300000	0.0689	0.5348	12.88	18.51
4	35400001	38400000	0.0404	0.4433	9.12	14.75	6	15600001	18600000	0.0634	0.5453	11.63	17.26
4	35700001	38700000	0.0347	0.4491	7.74	13.37	6	15900001	18900000	0.0644	0.5356	12.03	17.66
4	36000001	39000000	0.0355	0.4209	8.44	14.07	6	16200001	19200000	0.0727	0.5361	13.57	19.2
4	36300001	39300000	0.0309	0.4404	7.02	12.65	6	16500001	19500000	0.0815	0.5493	14.84	20.47
4	36600001	39600000	0.0336	0.4458	7.54	13.17	6	16800001	19800000	0.0756	0.5586	13.53	19.16
4	36900001	39900000	0.0336	0.4414	7.61	13.24	6	17100001	20100000	0.0697	0.5517	12.63	18.26
4	37200001	40200000	0.0341	0.4487	7.6	13.23	6	17400001	20400000	0.0553	0.534	10.35	15.98
4	37500001	40500000	0.0372	0.4466	8.34	13.97	6	17700001	20700000	0.0406	0.5062	8.03	13.66
4	37800001	40800000	0.0388	0.4318	8.99	14.62	6	18000001	21000000	0.0406	0.5009	8.11	13.74
4	38100001	41100000	0.0414	0.4194	9.87	15.5	6	18300001	21300000	0.0336	0.4757	7.06	12.69
4	38400001	41400000	0.0363	0.4224	8.6	14.23	6	18600001	21600000	0.0339	0.4452	7.6	13.23
4	38700001	41700000	0.0302	0.4353	6.93	12.56	6	18900001	21900000	0.0321	0.4321	7.43	13.06
4	39000001	42000000	0.0313	0.433	7.24	12.87	6	19200001	22200000	0.0215	0.4157	5.18	10.81
4	39300001	42300000	0.0373	0.4258	8.75	14.38	6	19500001	22500000	0.0163	0.4005	4.07	9.7
4	39600001	42600000	0.0374	0.4272	8.75	14.38	6	19800001	22800000	0.0234	0.387	6.05	11.68
4	39900001	42900000	0.0374	0.4344	8.6	14.23	6	20100001	23100000	0.0302	0.3946	7.66	13.29
4	40200001	43200000	0.0386	0.4375	8.82	14.45	6	20400001	23400000	0.0266	0.372	7.14	12.77
4	40500001	43500000	0.0343	0.4259	8.06	13.69	6	20700001	23700000	0.0273	0.3746	7.29	12.92
4	40800001	43800000	0.045	0.4312	10.43	16.06	6	21000001	24000000	0.0291	0.3656	7.95	13.58
4	41100001	44100000	0.045	0.4299	10.46	16.09	6	21300001	24300000	0.0291	0.3543	8.21	13.84
4	41400001	44400000	0.0424	0.4287	9.89	15.52	6	21600001	24600000	0.0285	0.3559	8.02	13.65
4	41700001	44700000	0.0495	0.4163	11.9	17.53	6	21900001	24900000	0.027	0.3525	7.65	13.28
4	42000001	45000000	0.0499	0.4244	11.76	17.39	6	22200001	25200000	0.027	0.3473	7.76	13.39
4	42300001	45300000	0.0385	0.3973	9.7	15.33	6	22500001	25500000	0.0234	0.3407	6.87	12.5
4	42600001	45600000	0.0389	0.402	9.68	15.31	6	22800001	25800000	0.0163	0.3198	5.09	10.72
4	42900001	45900000	0.0513	0.4131	12.42	18.05	6	23100001	26100000	0.0095	0.3077	3.07	8.7
4	43200001	46200000	0.0524	0.4188	12.51	18.14	6	23400001	26400000	0.0103	0.3152	3.27	8.9
4	43500001	46500000	0.0537	0.4401	12.2	17.83	6	23700001	26700000	0.0256	0.3145	8.15	13.78
4	43800001	46800000	0.044	0.4496	9.79	15.42	6	24000001	27000000	0.0313	0.3202	9.77	15.4
4	44100001	47100000	0.0487	0.4819	10.1	15.73	6	24300001	27300000	0.0407	0.3555	11.44	17.07
4	44400001	47400000	0.0623	0.5141	12.13	17.76	6	24600001	27600000	0.0445	0.3771	11.81	17.44
4	44700001	47700000	0.0603	0.5406	11.16	16.79	6	24900001	27900000	0.0423	0.3742	11.3	16.93
4	45000001	48000000	0.0653	0.571	11.43	17.06	6	25200001	28200000	0.0423	0.3789	11.16	16.79
4	45300001	48300000	0.0779	0.6238	12.49	18.12	6	25500001	28500000	0.0435	0.3884	11.2	16.83
4	45600001	48600000	0.0911	0.6441	14.15	19.78	6	25800001	28800000	0.0453	0.3988	11.36	16.99
4	45900001	48900000	0.0893	0.6418	13.92	19.55	6	26100001	29100000	0.0453	0.3947	11.48	17.11
4	46200001	49200000	0.0897	0.6701	13.38	19.01	6	26400001	29400000	0.0466	0.4051	11.49	17.12
4	46500001	49500000	0.0874	0.6731	12.98	18.61	6	26700001	29700000	0.0311	0.403	7.73	13.36
4	46800001	49800000	0.0866	0.6539	13.24	18.87	6	27000001	30000000	0.0257	0.3918	6.57	12.2
4	47100001	50100000	0.0885	0.6472	13.68	19.31	6	27300001	30300000	0.0197	0.363	5.42	11.05
4	47400001	50400000	0.0892	0.6385	13.96	19.59	6	27600001	30600000	0.0145	0.3311	4.38	10.01
4	47700001	50700000	0.084	0.6074	13.83	19.46	6	27900001	30900000	0.0234	0.3379	6.94	12.57
4	48000001	51000000	0.0763	0.5857	13.02	18.65	6	28200001	31200000	0.0234	0.3379	6.94	12.57
4	48300001	51300000	0.069	0.5527	12.49	18.12	6	28500001	31500000	0.0273	0.3376	8.1	13.73
4	48600001	51600000	0.0598	0.5566	10.74	16.37	6	28800001	31800000	0.0274	0.3339	8.21	13.84
4	48900001	51900000	0.0593	0.5435	10.9	16.53	6	29100001	32100000	0.0274	0.3265	8.4	14.03
4	49200001	52200000	0.0589	0.5142	11.46	17.09	6	29400001	32400000	0.0323	0.3244	9.97	15.6
4	49500001	52500000	0.0574	0.5045	11.37	17	6	29700001	32700000	0.0317	0.3326	9.53	15.16
4	49800001	52800000	0.0614	0.529	11.61	17.24	6	30000001	33000000	0.0331	0.3348	9.9	15.53
4	50100001	53100000	0.0627	0.5125	12.24	17.87	6	30300001	33300000	0.0304	0.3296	9.23	14.86
4	50400001	53400000	0.0544	0.4881	11.14	16.77	6	30600001	33600000	0.0321	0.3434	9.33	14.96
4	50700001	53700000	0.0569	0.4828	11.79	17.42	6	30900001	33900000	0.0301	0.3572	8.43	14.06
4	51000001	54000000	0.0616	0.4675	13.17	18.8	6	31200001	34200000	0.0301	0.3586	8.4	14.03
4	51300001	54300000	0.0623	0.4733	13.17	18.8	6	31500001	34500000	0.029	0.3509	8.27	13.9
4	51600001	54600000	0.0637	0.4582	13.89	19.52	6	31800001	34800000	0.0344	0.3599	9.55	15.18
4	51900001	54900000	0.0613	0.4738	12.94	18.57	6	32100001	35100000	0.0344	0.3629	9.47	15.1
4	52200001	55200000	0.062	0.4787	12.95	18.58	6	32400001	35400000	0.0275	0.3487	7.9	13.53
4	52500001	55500000	0.0736	0.4846	15.19	20.82	6	32700001	35700000	0.0275	0.3318	8.3	13.93
4	52800001	55800000	0.0717	0.4684	15.3	20.93	6	33000001	36000000	0.0241	0.3548	6.79	12.42
4	53100001	56100000	0.0773	0.4748	16.28	21.91	6	33300001	36300000	0.0272	0.363	7.49	13.12
4	53400001	56400000	0.0714	0.4807	14.85	20.48	6	33600001	36600000	0.0266	0.358	7.42	13.05
4	53700001	56700000	0.0712	0.489	14.56	20.19	6	33900001	36900000	0.0196	0.3389	5.77	11.4
4	54000001	57000000	0.0702	0.4999	14.04	19.67	6	34200001	37200000	0.0196	0.3232	6.05	11.68
4	54300001	57300000	0.0669	0.5013	13.34	18.97	6	34500001	37500000	0.0235	0.3149	7.46	13.09
4	54600001	57600000	0.0628	0.5017	12.53	18.16	6	34800001	37800000	0.0163	0.3137	5.2	10.83
4	54900001	57900000	0.0575	0.4821	11.92	17.55	6	35100001	38100000	0.0163	0.3056	5.34	10.97
4	55200001	58200000	0.0548	0.4606	11.91	17.54	6	35400001	38400000	0.0162	0.306	5.31	10.94
4	55500001	58500000	0.0468	0.4364	10.73	16.36	6	35700001	38700000	0.0237	0.3214	7.37	13
4	55800001	58800000	0.0472	0.4284	11.02	16.65	6	36000001	39000000	0.0255	0.3116	8.17	13.8
4	56100001	59100000	0.0376	0.4184	8.98	14.61	6	36300001	39300000	0.0232	0.2953	7.87	13.5
4	56400001	59400000	0.0538	0.4174	12.9	18.53	6	36600001	39600000	0.0261	0.2784	9.37	15
4	56700001	59700000	0.0549	0.4156	13.22	18.85	6	36900001	39900000	0.0261	0.2709	9.63	15.26
4	57000001	60000000	0.0553	0.4122	13.41	19.04	6	37200001	40200000	0.0292	0.2885	10.1	15.73
4	57300001	60300000	0.0591	0.4175	14.15	19.78	6	37500001	40500000	0.0286	0.2946	9.71	15.34
4	57600001	60600000	0.0605	0.3972	15.24	20.87	6	37800001	40800000	0.0286	0.3014	9.49	15.12
4	57900001	60900000	0.0645	0.4007	16.1	21.73	6	38100001	41100000	0.0286	0.3195	8.96	14.59
4	58200001	61200000	0.0697	0.4163	16.75	22.38	6	38400001	41348131	0.0312	0.3282	9.34	14.97
4	58500001	61500000	0.0676	0.432	15.64	21.27	7	1	3000000	0.0139	0.2871	4.83	10.46
4	58800001	61800000	0.0725	0.4393	16.51	22.14	7	300001	3300000	0.0177	0.2891	6.13	11.76
4	59100001	62100000	0.0678	0.4403	15.41	21.04	7	600001	3600000	0.0225	0.291	7.73	13.36
4	59400001	62400000	0.059	0.4267	13.82	19.45	7	900001	3900000	0.024	0.2972	8.07	13.7
4	59700001	62700000	0.06	0.4233	14.17	19.8	7	1200001	4200000	0.0304	0.3089	9.85	15.48
4	60000001	63000000	0.056	0.4408	12.7	18.33	7	1500001	4500000	0.0304	0.3097	9.83	15.46
4	60300001	63300000	0.0544	0.4361	12.49	18.12	7	1800001	4800000	0.0305	0.3067	9.96	15.59
4	60600001	63600000	0.0516	0.435	11.87	17.5	7	2100001	5100000	0.0356	0.3077	11.57	17.2
4	60900001	63900000	0.0532	0.4358	12.2	17.83	7	2400001	5400000	0.0338	0.2997	11.27	16.9
4	61200001	64200000	0.0536	0.4413	12.15	17.78	7	2700001	5700000	0.0292	0.3049	9.56	15.19
4	61500001	64500000	0.0569	0.4475	12.71	18.34	7	3000001	6000000	0.0324	0.3131	10.36	15.99
4	61800001	64800000	0.0529	0.4455	11.88	17.51	7	3300001	6300000	0.0323	0.322	10.03	15.66
4	62100001	65100000	0.0512	0.4382	11.67	17.3	7	3600001	6600000	0.0313	0.3337	9.38	15.01
4	62400001	65400000	0.0502	0.4418	11.37	17	7	3900001	6900000	0.0294	0.3404	8.63	14.26
4	62700001	65700000	0.048	0.4456	10.77	16.4	7	4200001	7200000	0.0195	0.3453	5.65	11.28
4	63000001	66000000	0.054	0.4192	12.89	18.52	7	4500001	7500000	0.0231	0.3424	6.75	12.38
4	63300001	66300000	0.0562	0.4085	13.76	19.39	7	4800001	7800000	0.0285	0.3398	8.4	14.03
4	63600001	66600000	0.057	0.4004	14.23	19.86	7	5100001	8100000	0.025	0.333	7.51	13.14
4	63900001	66900000	0.056	0.4063	13.78	19.41	7	5400001	8400000	0.025	0.3286	7.61	13.24
4	64200001	67200000	0.0475	0.3954	12	17.63	7	5700001	8700000	0.025	0.3238	7.72	13.35
4	64500001	67500000	0.0514	0.3816	13.48	19.11	7	6000001	9000000	0.0255	0.3227	7.91	13.54
4	64800001	67800000	0.0482	0.3757	12.83	18.46	7	6300001	9300000	0.0218	0.3197	6.82	12.45
4	65100001	68100000	0.0482	0.3676	13.11	18.74	7	6600001	9600000	0.0223	0.3274	6.81	12.44
4	65400001	68400000	0.0456	0.3548	12.84	18.47	7	6900001	9900000	0.0258	0.3283	7.85	13.48
4	65700001	68700000	0.0475	0.3593	13.21	18.84	7	7200001	10200000	0.0258	0.3103	8.31	13.94
4	66000001	69000000	0.0414	0.3554	11.63	17.26	7	7500001	10500000	0.0243	0.3286	7.4	13.03
4	66300001	69300000	0.0341	0.3405	10.01	15.64	7	7800001	10800000	0.0183	0.3363	5.45	11.08
4	66600001	69600000	0.0303	0.3418	8.87	14.5	7	8100001	11100000	0.0203	0.3398	5.97	11.6
4	66900001	69900000	0.0327	0.3265	10.01	15.64	7	8400001	11400000	0.022	0.3563	6.18	11.81
4	67200001	70200000	0.0382	0.3233	11.83	17.46	7	8700001	11700000	0.0257	0.3601	7.15	12.78
4	67500001	70500000	0.0326	0.3281	9.93	15.56	7	9000001	12000000	0.0219	0.3611	6.07	11.7
4	67800001	70800000	0.0356	0.3341	10.66	16.29	7	9300001	12300000	0.0272	0.3529	7.71	13.34
4	68100001	71100000	0.0356	0.3384	10.52	16.15	7	9600001	12600000	0.0271	0.3478	7.78	13.41
4	68400001	71400000	0.0317	0.3409	9.29	14.92	7	9900001	12900000	0.0335	0.3523	9.5	15.13
4	68700001	71700000	0.0313	0.3206	9.76	15.39	7	10200001	13200000	0.0369	0.3518	10.49	16.12
4	69000001	72000000	0.0324	0.3152	10.28	15.91	7	10500001	13500000	0.0368	0.3426	10.73	16.36
4	69300001	72300000	0.0359	0.3157	11.37	17	7	10800001	13800000	0.0385	0.3502	10.98	16.61
4	69600001	72600000	0.0431	0.3261	13.22	18.85	7	11100001	14100000	0.0382	0.3561	10.74	16.37
4	69900001	72900000	0.0338	0.3113	10.85	16.48	7	11400001	14400000	0.0396	0.3543	11.18	16.81
4	70200001	73200000	0.0307	0.3069	10	15.63	7	11700001	14700000	0.0393	0.3496	11.23	16.86
4	70500001	73500000	0.0277	0.2904	9.52	15.15	7	12000001	15000000	0.0393	0.3543	11.08	16.71
4	70800001	73800000	0.0276	0.2827	9.76	15.39	7	12300001	15300000	0.044	0.3733	11.78	17.41
4	71100001	74100000	0.0276	0.2717	10.16	15.79	7	12600001	15600000	0.0479	0.3847	12.45	18.08
4	71400001	74400000	0.0307	0.263	11.68	17.31	7	12900001	15900000	0.0409	0.3798	10.77	16.4
4	71700001	74700000	0.0284	0.2587	11	16.63	7	13200001	16200000	0.0473	0.4016	11.79	17.42
4	72000001	75000000	0.0392	0.2677	14.65	20.28	7	13500001	16500000	0.0453	0.4081	11.1	16.73
4	72300001	75300000	0.0444	0.2762	16.06	21.69	7	13800001	16800000	0.0464	0.4116	11.29	16.92
4	72600001	75600000	0.0431	0.2804	15.39	21.02	7	14100001	17100000	0.0499	0.4059	12.3	17.93
4	72900001	75900000	0.0431	0.2843	15.18	20.81	7	14400001	17400000	0.0485	0.4097	11.84	17.47
4	73200001	76200000	0.0479	0.2873	16.67	22.3	7	14700001	17700000	0.0489	0.4048	12.07	17.7
4	73500001	76500000	0.0546	0.2965	18.43	24.06	7	15000001	18000000	0.0602	0.3966	15.19	20.82
4	73800001	76800000	0.0585	0.3083	18.97	24.6	7	15300001	18300000	0.0538	0.3863	13.93	19.56
4	74100001	77100000	0.0633	0.3255	19.44	25.07	7	15600001	18600000	0.0566	0.3919	14.43	20.06
4	74400001	77400000	0.0643	0.3353	19.18	24.81	7	15900001	18900000	0.0572	0.4035	14.18	19.81
4	74700001	77700000	0.0645	0.3387	19.05	24.68	7	16200001	19200000	0.0473	0.3995	11.85	17.48
4	75000001	78000000	0.0501	0.3143	15.96	21.59	7	16500001	19500000	0.0473	0.4017	11.79	17.42
4	75300001	78300000	0.0524	0.311	16.83	22.46	7	16800001	19800000	0.0415	0.3976	10.44	16.07
4	75600001	78600000	0.0497	0.2978	16.69	22.32	7	17100001	20100000	0.0361	0.4038	8.95	14.58
4	75900001	78900000	0.0497	0.323	15.39	21.02	7	17400001	20400000	0.0378	0.3974	9.52	15.15
4	76200001	79200000	0.0419	0.3064	13.67	19.3	7	17700001	20700000	0.04	0.4171	9.6	15.23
4	76500001	79500000	0.0369	0.3022	12.21	17.84	7	18000001	21000000	0.0323	0.4267	7.58	13.21
4	76800001	79800000	0.0333	0.3194	10.43	16.06	7	18300001	21300000	0.0402	0.4454	9.02	14.65
4	77100001	80100000	0.0332	0.3202	10.36	15.99	7	18600001	21600000	0.0332	0.425	7.81	13.44
4	77400001	80400000	0.0356	0.3316	10.73	16.36	7	18900001	21900000	0.0297	0.413	7.18	12.81
4	77700001	80700000	0.0339	0.3381	10.02	15.65	7	19200001	22200000	0.0297	0.4136	7.17	12.8
4	78000001	81000000	0.0355	0.3439	10.32	15.95	7	19500001	22500000	0.0348	0.4081	8.53	14.16
4	78300001	81300000	0.0247	0.3394	7.27	12.9	7	19800001	22800000	0.0463	0.4079	11.35	16.98
4	78600001	81600000	0.0214	0.3445	6.2	11.83	7	20100001	23100000	0.0448	0.4059	11.04	16.67
4	78900001	81900000	0.0214	0.3141	6.8	12.43	7	20400001	23400000	0.0447	0.4144	10.78	16.41
4	79200001	82200000	0.024	0.3256	7.37	13	7	20700001	23700000	0.0437	0.3928	11.14	16.77
4	79500001	82401886	0.0256	0.3219	7.71	13.34	7	21000001	24000000	0.0401	0.3976	10.08	15.71
5	1	3000000	0.0539	0.3088	17.44	23.07	7	21300001	24300000	0.0301	0.3844	7.84	13.47
5	300001	3300000	0.0468	0.3059	15.31	20.94	7	21600001	24600000	0.0282	0.3752	7.51	13.14
5	600001	3600000	0.048	0.3141	15.29	20.92	7	21900001	24900000	0.0282	0.3645	7.73	13.36
5	900001	3900000	0.0519	0.3163	16.4	22.03	7	22200001	25200000	0.0312	0.3505	8.89	14.52
5	1200001	4200000	0.0508	0.3076	16.5	22.13	7	22500001	25500000	0.0282	0.365	7.74	13.37
5	1500001	4500000	0.0457	0.2871	15.92	21.55	7	22800001	25800000	0.0187	0.3797	4.93	10.56
5	1800001	4800000	0.0394	0.2793	14.1	19.73	7	23100001	26100000	0.0187	0.3903	4.8	10.43
5	2100001	5100000	0.0307	0.3024	10.15	15.78	7	23400001	26400000	0.0228	0.3852	5.92	11.55
5	2400001	5400000	0.034	0.3087	11.03	16.66	7	23700001	26700000	0.0222	0.3971	5.58	11.21
5	2700001	5700000	0.0422	0.3229	13.08	18.71	7	24000001	27000000	0.0222	0.3745	5.92	11.55
5	3000001	6000000	0.0442	0.3279	13.47	19.1	7	24300001	27300000	0.0247	0.3726	6.64	12.27
5	3300001	6300000	0.0461	0.3326	13.85	19.48	7	24600001	27600000	0.0229	0.3825	6	11.63
5	3600001	6600000	0.0445	0.3311	13.43	19.06	7	24900001	27900000	0.0247	0.4077	6.05	11.68
5	3900001	6900000	0.0452	0.3197	14.15	19.78	7	25200001	28200000	0.0308	0.4342	7.1	12.73
5	4200001	7200000	0.0425	0.3108	13.66	19.29	7	25500001	28500000	0.033	0.4502	7.33	12.96
5	4500001	7500000	0.0435	0.311	13.98	19.61	7	25800001	28800000	0.035	0.4678	7.47	13.1
5	4800001	7800000	0.0462	0.3155	14.64	20.27	7	26100001	29100000	0.0396	0.4979	7.95	13.58
5	5100001	8100000	0.0476	0.2926	16.28	21.91	7	26400001	29400000	0.0375	0.5018	7.47	13.1
5	5400001	8400000	0.0481	0.2855	16.84	22.47	7	26700001	29700000	0.0357	0.5259	6.8	12.43
5	5700001	8700000	0.0388	0.2819	13.76	19.39	7	27000001	30000000	0.0463	0.5767	8.03	13.66
5	6000001	9000000	0.0441	0.2952	14.95	20.58	7	27300001	30300000	0.044	0.5769	7.62	13.25
5	6300001	9300000	0.045	0.302	14.89	20.52	7	27600001	30600000	0.0476	0.5872	8.1	13.73
5	6600001	9600000	0.0438	0.3013	14.54	20.17	7	27900001	30900000	0.0486	0.6023	8.07	13.7
5	6900001	9900000	0.0354	0.3118	11.34	16.97	7	28200001	31200000	0.0413	0.6066	6.81	12.44
5	7200001	10200000	0.035	0.3164	11.07	16.7	7	28500001	31500000	0.0421	0.61	6.9	12.53
5	7500001	10500000	0.04	0.3328	12.01	17.64	7	28800001	31800000	0.0439	0.579	7.57	13.2
5	7800001	10800000	0.0414	0.3438	12.04	17.67	7	29100001	32100000	0.0392	0.5617	6.98	12.61
5	8100001	11100000	0.0401	0.3573	11.22	16.85	7	29400001	32400000	0.034	0.5517	6.16	11.79
5	8400001	11400000	0.0363	0.3647	9.95	15.58	7	29700001	32700000	0.0314	0.5269	5.95	11.58
5	8700001	11700000	0.036	0.358	10.07	15.7	7	30000001	33000000	0.0251	0.49	5.13	10.76
5	9000001	12000000	0.0318	0.3413	9.31	14.94	7	30300001	33300000	0.0234	0.514	4.55	10.18
5	9300001	12300000	0.029	0.3369	8.62	14.25	7	30600001	33600000	0.029	0.506	5.73	11.36
5	9600001	12600000	0.0254	0.3267	7.78	13.41	7	30900001	33900000	0.0275	0.4685	5.87	11.5
5	9900001	12900000	0.0336	0.3234	10.4	16.03	7	31200001	34200000	0.0298	0.4449	6.7	12.33
5	10200001	13200000	0.0432	0.3434	12.59	18.22	7	31500001	34500000	0.0296	0.412	7.19	12.82
5	10500001	13500000	0.0393	0.3768	10.44	16.07	7	31800001	34800000	0.0239	0.4024	5.95	11.58
5	10800001	13800000	0.0407	0.3767	10.81	16.44	7	32100001	35100000	0.0295	0.3823	7.73	13.36
5	11100001	14100000	0.043	0.3713	11.59	17.22	7	32400001	35400000	0.0295	0.3803	7.77	13.4
5	11400001	14400000	0.0458	0.3761	12.16	17.79	7	32700001	35700000	0.036	0.4033	8.94	14.57
5	11700001	14700000	0.0516	0.3959	13.03	18.66	7	33000001	36000000	0.0458	0.4094	11.2	16.83
5	12000001	15000000	0.0641	0.4404	14.56	20.19	7	33300001	36300000	0.0551	0.3928	14.02	19.65
5	12300001	15300000	0.0712	0.4564	15.6	21.23	7	33600001	36600000	0.0527	0.4035	13.05	18.68
5	12600001	15600000	0.0747	0.4597	16.25	21.88	7	33900001	36900000	0.0525	0.4238	12.38	18.01
5	12900001	15900000	0.0763	0.4679	16.31	21.94	7	34200001	37200000	0.0603	0.44	13.69	19.32
5	13200001	16200000	0.0682	0.4415	15.44	21.07	7	34500001	37500000	0.0585	0.4454	13.14	18.77
5	13500001	16500000	0.0639	0.391	16.34	21.97	7	34800001	37800000	0.0585	0.4637	12.62	18.25
5	13800001	16800000	0.0683	0.3893	17.55	23.18	7	35100001	38100000	0.0603	0.4685	12.88	18.51
5	14100001	17100000	0.067	0.3874	17.29	22.92	7	35400001	38400000	0.0637	0.5002	12.74	18.37
5	14400001	17400000	0.0643	0.3853	16.68	22.31	7	35700001	38700000	0.0619	0.4878	12.69	18.32
5	14700001	17700000	0.0598	0.3763	15.89	21.52	7	36000001	39000000	0.0526	0.4922	10.68	16.31
5	15000001	18000000	0.0498	0.3476	14.32	19.95	7	36300001	39300000	0.0456	0.4791	9.53	15.16
5	15300001	18300000	0.0474	0.3308	14.32	19.95	7	36600001	39600000	0.0431	0.4769	9.03	14.66
5	15600001	18600000	0.0512	0.3373	15.18	20.81	7	36900001	39900000	0.0503	0.4868	10.33	15.96
5	15900001	18900000	0.048	0.3254	14.74	20.37	7	37200001	40200000	0.0448	0.4746	9.44	15.07
5	16200001	19200000	0.048	0.3267	14.7	20.33	7	37500001	40500000	0.0415	0.4725	8.79	14.42
5	16500001	19500000	0.048	0.3355	14.31	19.94	7	37800001	40800000	0.0468	0.4645	10.08	15.71
5	16800001	19800000	0.0406	0.3219	12.61	18.24	7	38100001	41100000	0.0431	0.4631	9.3	14.93
5	17100001	20100000	0.0448	0.3401	13.16	18.79	7	38400001	41400000	0.0397	0.4278	9.28	14.91
5	17400001	20400000	0.0477	0.3305	14.43	20.06	7	38700001	41700000	0.035	0.4147	8.44	14.07
5	17700001	20700000	0.041	0.3272	12.53	18.16	7	39000001	42000000	0.0374	0.4004	9.34	14.97
5	18000001	21000000	0.0406	0.3412	11.89	17.52	7	39300001	42300000	0.043	0.3982	10.79	16.42
5	18300001	21300000	0.0499	0.3757	13.28	18.91	7	39600001	42600000	0.0414	0.3767	11	16.63
5	18600001	21600000	0.0481	0.3818	12.59	18.22	7	39900001	42900000	0.0332	0.3495	9.49	15.12
5	18900001	21900000	0.0415	0.3853	10.77	16.4	7	40200001	43200000	0.0301	0.3353	8.98	14.61
5	19200001	22200000	0.0536	0.4191	12.78	18.41	7	40500001	43500000	0.0336	0.3334	10.08	15.71
5	19500001	22500000	0.0624	0.4631	13.48	19.11	7	40800001	43800000	0.0351	0.3304	10.62	16.25
5	19800001	22800000	0.0726	0.5095	14.25	19.88	7	41100001	44100000	0.0389	0.3307	11.77	17.4
5	20100001	23100000	0.0773	0.5064	15.26	20.89	7	41400001	44400000	0.0425	0.3496	12.17	17.8
5	20400001	23400000	0.0873	0.5282	16.53	22.16	7	41700001	44700000	0.0443	0.3555	12.45	18.08
5	20700001	23700000	0.1072	0.5523	19.4	25.03	7	42000001	45000000	0.0408	0.3439	11.86	17.49
5	21000001	24000000	0.1059	0.5332	19.87	25.5	7	42300001	45300000	0.0365	0.3388	10.77	16.4
5	21300001	24300000	0.092	0.4936	18.63	24.26	7	42600001	45600000	0.0372	0.3528	10.54	16.17
5	21600001	24600000	0.0882	0.5022	17.56	23.19	7	42900001	45900000	0.0372	0.3586	10.37	16
5	21900001	24900000	0.0939	0.5109	18.37	24	7	43200001	46200000	0.0365	0.3864	9.45	15.08
5	22200001	25200000	0.0781	0.4773	16.36	21.99	7	43500001	46500000	0.0364	0.3909	9.3	14.93
5	22500001	25500000	0.0727	0.438	16.61	22.24	7	43800001	46800000	0.0296	0.3879	7.63	13.26
5	22800001	25800000	0.075	0.4116	18.23	23.86	7	44100001	47100000	0.0238	0.3888	6.12	11.75
5	23100001	26100000	0.0724	0.4045	17.89	23.52	7	44400001	47400000	0.0255	0.3736	6.83	12.46
5	23400001	26400000	0.0639	0.4037	15.84	21.47	7	44700001	47700000	0.0263	0.3541	7.43	13.06
5	23700001	26700000	0.047	0.3959	11.88	17.51	7	45000001	48000000	0.028	0.3586	7.8	13.43
5	24000001	27000000	0.0431	0.3942	10.94	16.57	7	45300001	48300000	0.028	0.3651	7.67	13.3
5	24300001	27300000	0.0458	0.4052	11.3	16.93	7	45600001	48600000	0.0316	0.3611	8.75	14.38
5	24600001	27600000	0.047	0.3981	11.81	17.44	7	45900001	48900000	0.0345	0.3575	9.66	15.29
5	24900001	27900000	0.0414	0.3926	10.53	16.16	7	46200001	49200000	0.0369	0.3382	10.91	16.54
5	25200001	28200000	0.0438	0.4139	10.59	16.22	7	46500001	49500000	0.0335	0.333	10.07	15.7
5	25500001	28500000	0.0474	0.4096	11.58	17.21	7	46800001	49800000	0.0451	0.3417	13.2	18.83
5	25800001	28800000	0.0324	0.4104	7.9	13.53	7	47100001	50100000	0.048	0.3354	14.3	19.93
5	26100001	29100000	0.0244	0.4107	5.94	11.57	7	47400001	50400000	0.0427	0.3294	12.95	18.58
5	26400001	29400000	0.0236	0.4173	5.66	11.29	7	47700001	50700000	0.0432	0.3384	12.77	18.4
5	26700001	29700000	0.0293	0.4009	7.3	12.93	7	48000001	51000000	0.0379	0.3406	11.12	16.75
5	27000001	30000000	0.0293	0.4218	6.94	12.57	7	48300001	51300000	0.038	0.343	11.07	16.7
5	27300001	30300000	0.0292	0.429	6.81	12.44	7	48600001	51600000	0.033	0.3559	9.27	14.9
5	27600001	30600000	0.0303	0.4292	7.05	12.68	7	48900001	51900000	0.037	0.3622	10.2	15.83
5	27900001	30900000	0.0368	0.4414	8.34	13.97	7	49200001	52200000	0.0351	0.3723	9.43	15.06
5	28200001	31200000	0.0422	0.4559	9.25	14.88	7	49500001	52500000	0.0351	0.3738	9.39	15.02
5	28500001	31500000	0.0433	0.4889	8.85	14.48	7	49800001	52800000	0.0235	0.3625	6.48	12.11
5	28800001	31800000	0.0459	0.5093	9.01	14.64	7	50100001	53100000	0.0204	0.3484	5.86	11.49
5	29100001	32100000	0.0485	0.5208	9.32	14.95	7	50400001	53400000	0.0204	0.3532	5.78	11.41
5	29400001	32400000	0.0474	0.5193	9.14	14.77	7	50700001	53700000	0.0173	0.3501	4.95	10.58
5	29700001	32700000	0.0418	0.5369	7.79	13.42	7	51000001	54000000	0.0331	0.3785	8.76	14.39
5	30000001	33000000	0.0499	0.5357	9.31	14.94	7	51300001	54300000	0.0372	0.378	9.84	15.47
5	30300001	33300000	0.0556	0.529	10.5	16.13	7	51600001	54600000	0.0352	0.3521	10	15.63
5	30600001	33600000	0.057	0.5591	10.2	15.83	7	51900001	54900000	0.0283	0.3371	8.41	14.04
5	30900001	33900000	0.0643	0.5765	11.15	16.78	7	52200001	55200000	0.0286	0.3176	8.99	14.62
5	31200001	34200000	0.0675	0.5566	12.13	17.76	7	52500001	55500000	0.0328	0.3092	10.61	16.24
5	31500001	34500000	0.0677	0.5516	12.26	17.89	7	52800001	55800000	0.0367	0.2975	12.33	17.96
5	31800001	34800000	0.065	0.5442	11.95	17.58	7	53100001	56100000	0.0422	0.295	14.31	19.94
5	32100001	35100000	0.0632	0.5314	11.9	17.53	7	53400001	56400000	0.0422	0.2857	14.78	20.41
5	32400001	35400000	0.0677	0.5317	12.73	18.36	7	53700001	56700000	0.0469	0.2837	16.53	22.16
5	32700001	35700000	0.0675	0.5212	12.96	18.59	7	54000001	57000000	0.0378	0.2634	14.35	19.98
5	33000001	36000000	0.0646	0.5104	12.66	18.29	7	54300001	57059166	0.0326	0.252	11.92	17.55
5	33300001	36300000	0.0608	0.5055	12.03	17.66	8	1	3000000	0.0189	0.2677	7.07	12.7
5	33600001	36600000	0.0677	0.4796	14.12	19.75	8	300001	3300000	0.0289	0.2676	10.81	16.44
5	33900001	36900000	0.0647	0.4605	14.06	19.69	8	600001	3600000	0.0325	0.2766	11.76	17.39
5	34200001	37200000	0.0568	0.4548	12.5	18.13	8	900001	3900000	0.0314	0.2913	10.77	16.4
5	34500001	37500000	0.0531	0.4469	11.87	17.5	8	1200001	4200000	0.0399	0.3161	12.63	18.26
5	34800001	37800000	0.0642	0.4421	14.52	20.15	8	1500001	4500000	0.0428	0.3237	13.22	18.85
5	35100001	38100000	0.0678	0.4556	14.89	20.52	8	1800001	4800000	0.0413	0.3464	11.91	17.54
5	35400001	38400000	0.0688	0.4509	15.26	20.89	8	2100001	5100000	0.0376	0.3235	11.61	17.24
5	35700001	38700000	0.0694	0.4453	15.58	21.21	8	2400001	5400000	0.0412	0.3073	13.4	19.03
5	36000001	39000000	0.0677	0.456	14.84	20.47	8	2700001	5700000	0.0425	0.3094	13.73	19.36
5	36300001	39300000	0.0632	0.4453	14.19	19.82	8	3000001	6000000	0.0425	0.3078	13.8	19.43
5	36600001	39600000	0.0564	0.4553	12.39	18.02	8	3300001	6300000	0.0351	0.2848	12.31	17.94
5	36900001	39900000	0.056	0.4506	12.43	18.06	8	3600001	6600000	0.0314	0.2902	10.83	16.46
5	37200001	40200000	0.0591	0.4479	13.2	18.83	8	3900001	6900000	0.0352	0.2893	12.16	17.79
5	37500001	40500000	0.0572	0.4467	12.81	18.44	8	4200001	7200000	0.0266	0.2897	9.19	14.82
5	37800001	40800000	0.0539	0.4443	12.13	17.76	8	4500001	7500000	0.0327	0.2837	11.53	17.16
5	38100001	41100000	0.0499	0.4341	11.49	17.12	8	4800001	7800000	0.0327	0.2672	12.24	17.87
5	38400001	41400000	0.0504	0.4429	11.39	17.02	8	5100001	8100000	0.0327	0.2734	11.96	17.59
5	38700001	41700000	0.0487	0.4459	10.93	16.56	8	5400001	8400000	0.0288	0.2882	9.99	15.62
5	39000001	42000000	0.0454	0.4457	10.18	15.81	8	5700001	8700000	0.0275	0.2953	9.3	14.93
5	39300001	42300000	0.0517	0.4613	11.21	16.84	8	6000001	9000000	0.0299	0.3216	9.29	14.92
5	39600001	42600000	0.0493	0.4333	11.39	17.02	8	6300001	9300000	0.0273	0.3357	8.14	13.77
5	39900001	42900000	0.0389	0.4269	9.12	14.75	8	6600001	9600000	0.0273	0.3366	8.11	13.74
5	40200001	43200000	0.0379	0.4354	8.69	14.32	8	6900001	9900000	0.0215	0.3391	6.33	11.96
5	40500001	43500000	0.0445	0.4285	10.38	16.01	8	7200001	10200000	0.024	0.3362	7.13	12.76
5	40800001	43800000	0.0433	0.4256	10.17	15.8	8	7500001	10500000	0.0117	0.3258	3.58	9.21
5	41100001	44100000	0.0485	0.4545	10.68	16.31	8	7800001	10800000	0.0117	0.3294	3.54	9.17
5	41400001	44400000	0.0452	0.4707	9.59	15.22	8	8100001	11100000	0.0171	0.3464	4.93	10.56
5	41700001	44700000	0.046	0.4727	9.74	15.37	8	8400001	11400000	0.0172	0.3334	5.16	10.79
5	42000001	45000000	0.0485	0.4726	10.26	15.89	8	8700001	11700000	0.0199	0.334	5.94	11.57
5	42300001	45300000	0.0422	0.4654	9.06	14.69	8	9000001	12000000	0.0191	0.3112	6.15	11.78
5	42600001	45600000	0.0456	0.4816	9.47	15.1	8	9300001	12300000	0.0227	0.3156	7.19	12.82
5	42900001	45900000	0.054	0.4908	11.01	16.64	8	9600001	12600000	0.0261	0.3187	8.19	13.82
5	43200001	46200000	0.0607	0.5012	12.11	17.74	8	9900001	12900000	0.0245	0.3192	7.67	13.3
5	43500001	46500000	0.0519	0.5026	10.32	15.95	8	10200001	13200000	0.0345	0.327	10.56	16.19
5	43800001	46800000	0.0452	0.4885	9.26	14.89	8	10500001	13500000	0.0379	0.3274	11.57	17.2
5	44100001	47100000	0.0434	0.4506	9.64	15.27	8	10800001	13800000	0.0379	0.328	11.55	17.18
5	44400001	47400000	0.0538	0.4435	12.13	17.76	8	11100001	14100000	0.0437	0.3593	12.16	17.79
5	44700001	47700000	0.0512	0.4422	11.58	17.21	8	11400001	14400000	0.0499	0.374	13.33	18.96
5	45000001	48000000	0.0508	0.4354	11.66	17.29	8	11700001	14700000	0.0631	0.378	16.69	22.32
5	45300001	48300000	0.0508	0.4354	11.67	17.3	8	12000001	15000000	0.0642	0.3839	16.73	22.36
5	45600001	48600000	0.044	0.4221	10.42	16.05	8	12300001	15300000	0.0681	0.3896	17.47	23.1
5	45900001	48900000	0.0356	0.4125	8.62	14.25	8	12600001	15600000	0.0684	0.3897	17.56	23.19
5	46200001	49200000	0.0366	0.4052	9.03	14.66	8	12900001	15900000	0.0684	0.3917	17.48	23.11
5	46500001	49500000	0.0437	0.3968	11.02	16.65	8	13200001	16200000	0.0574	0.382	15.03	20.66
5	46800001	49800000	0.0485	0.4046	12	17.63	8	13500001	16500000	0.0575	0.3931	14.63	20.26
5	47100001	50100000	0.0574	0.4267	13.44	19.07	8	13800001	16800000	0.0575	0.3843	14.97	20.6
5	47400001	50400000	0.0457	0.4015	11.38	17.01	8	14100001	17100000	0.0496	0.3602	13.77	19.4
5	47700001	50700000	0.0472	0.4052	11.64	17.27	8	14400001	17400000	0.0432	0.3387	12.74	18.37
5	48000001	51000000	0.0536	0.3973	13.5	19.13	8	14700001	17700000	0.0288	0.3211	8.96	14.59
5	48300001	51300000	0.0614	0.4095	14.98	20.61	8	15000001	18000000	0.0281	0.3297	8.51	14.14
5	48600001	51600000	0.0647	0.4161	15.54	21.17	8	15300001	18300000	0.028	0.3251	8.62	14.25
5	48900001	51900000	0.0684	0.4131	16.55	22.18	8	15600001	18600000	0.0278	0.3268	8.51	14.14
5	49200001	52200000	0.0572	0.3915	14.6	20.23	8	15900001	18900000	0.0334	0.312	10.69	16.32
5	49500001	52500000	0.0518	0.387	13.38	19.01	8	16200001	19200000	0.0367	0.306	11.99	17.62
5	49800001	52800000	0.0469	0.3744	12.54	18.17	8	16500001	19500000	0.0367	0.308	11.92	17.55
5	50100001	53100000	0.0359	0.3597	9.99	15.62	8	16800001	19800000	0.0382	0.3219	11.87	17.5
5	50400001	53400000	0.0326	0.344	9.47	15.1	8	17100001	20100000	0.0349	0.3207	10.88	16.51
5	50700001	53700000	0.0311	0.337	9.22	14.85	8	17400001	20400000	0.0348	0.3469	10.03	15.66
5	51000001	54000000	0.026	0.3307	7.87	13.5	8	17700001	20700000	0.0316	0.3695	8.55	14.18
5	51300001	54300000	0.0246	0.323	7.62	13.25	8	18000001	21000000	0.036	0.3735	9.63	15.26
5	51600001	54600000	0.0291	0.3198	9.11	14.74	8	18300001	21300000	0.0303	0.371	8.17	13.8
5	51900001	54900000	0.0291	0.3136	9.29	14.92	8	18600001	21600000	0.0292	0.3745	7.81	13.44
5	52200001	55200000	0.0275	0.3148	8.72	14.35	8	18900001	21900000	0.0287	0.3714	7.73	13.36
5	52500001	55500000	0.0326	0.316	10.31	15.94	8	19200001	22200000	0.0239	0.3703	6.45	12.08
5	52800001	55800000	0.0326	0.3267	9.97	15.6	8	19500001	22500000	0.0204	0.3572	5.7	11.33
5	53100001	56100000	0.0364	0.3245	11.21	16.84	8	19800001	22800000	0.0216	0.3578	6.03	11.66
5	53400001	56400000	0.0358	0.3299	10.85	16.48	8	20100001	23100000	0.0216	0.3577	6.03	11.66
5	53700001	56700000	0.0366	0.3361	10.88	16.51	8	20400001	23400000	0.0184	0.3624	5.08	10.71
5	54000001	57000000	0.0353	0.3426	10.31	15.94	8	20700001	23700000	0.0218	0.3736	5.83	11.46
5	54300001	57300000	0.0335	0.3422	9.8	15.43	8	21000001	24000000	0.0153	0.3784	4.04	9.67
5	54600001	57600000	0.0318	0.3282	9.69	15.32	8	21300001	24300000	0.0178	0.3949	4.52	10.15
5	54900001	57900000	0.0345	0.3391	10.16	15.79	8	21600001	24600000	0.019	0.3887	4.88	10.51
5	55200001	58200000	0.0382	0.3422	11.17	16.8	8	21900001	24900000	0.0179	0.3992	4.49	10.12
5	55500001	58500000	0.0404	0.356	11.36	16.99	8	22200001	25200000	0.0268	0.4081	6.57	12.2
5	55800001	58800000	0.0468	0.3566	13.12	18.75	8	22500001	25500000	0.0305	0.4351	7.01	12.64
5	56100001	59100000	0.0457	0.3688	12.39	18.02	8	22800001	25800000	0.0278	0.4281	6.5	12.13
5	56400001	59400000	0.053	0.3828	13.85	19.48	8	23100001	26100000	0.0329	0.4372	7.53	13.16
5	56700001	59700000	0.0558	0.3843	14.53	20.16	8	23400001	26400000	0.0388	0.4268	9.09	14.72
5	57000001	60000000	0.0541	0.3651	14.81	20.44	8	23700001	26700000	0.0354	0.4061	8.72	14.35
5	57300001	60300000	0.0599	0.363	16.51	22.14	8	24000001	27000000	0.0384	0.4293	8.93	14.56
5	57600001	60600000	0.0626	0.3783	16.55	22.18	8	24300001	27300000	0.0341	0.4273	7.97	13.6
5	57900001	60900000	0.0618	0.3749	16.48	22.11	8	24600001	27600000	0.0305	0.4373	6.96	12.59
5	58200001	61200000	0.058	0.3586	16.18	21.81	8	24900001	27900000	0.0319	0.4555	7	12.63
5	58500001	61500000	0.0486	0.3448	14.09	19.72	8	25200001	28200000	0.0242	0.4534	5.34	10.97
5	58800001	61800000	0.0593	0.3493	16.98	22.61	8	25500001	28500000	0.0297	0.4376	6.78	12.41
5	59100001	62100000	0.0531	0.3248	16.36	21.99	8	25800001	28800000	0.0362	0.4493	8.07	13.7
5	59400001	62400000	0.0574	0.3279	17.51	23.14	8	26100001	29100000	0.032	0.4459	7.18	12.81
5	59700001	62700000	0.0571	0.3106	18.39	24.02	8	26400001	29400000	0.0348	0.4458	7.81	13.44
5	60000001	63000000	0.0567	0.3232	17.54	23.17	8	26700001	29700000	0.0401	0.4512	8.88	14.51
5	60300001	63300000	0.0463	0.3239	14.3	19.93	8	27000001	30000000	0.0419	0.427	9.81	15.44
5	60600001	63600000	0.0449	0.3414	13.15	18.78	8	27300001	30300000	0.052	0.4376	11.89	17.52
5	60900001	63900000	0.0403	0.3402	11.85	17.48	8	27600001	30600000	0.0583	0.4375	13.33	18.96
5	61200001	64200000	0.0499	0.358	13.95	19.58	8	27900001	30900000	0.057	0.4248	13.41	19.04
5	61500001	64500000	0.0499	0.349	14.31	19.94	8	28200001	31200000	0.0598	0.4465	13.39	19.02
5	61800001	64800000	0.0329	0.3269	10.05	15.68	8	28500001	31500000	0.0534	0.4677	11.41	17.04
5	62100001	65100000	0.0345	0.338	10.2	15.83	8	28800001	31800000	0.0468	0.4727	9.9	15.53
5	62400001	65400000	0.0313	0.3318	9.44	15.07	8	29100001	32100000	0.0489	0.4887	10	15.63
5	62700001	65700000	0.028	0.3368	8.32	13.95	8	29400001	32400000	0.0402	0.5056	7.94	13.57
5	63000001	66000000	0.028	0.3421	8.19	13.82	8	29700001	32700000	0.0431	0.5324	8.09	13.72
5	63300001	66300000	0.028	0.3318	8.45	14.08	8	30000001	33000000	0.0426	0.5448	7.82	13.45
5	63600001	66600000	0.0237	0.3042	7.8	13.43	8	30300001	33300000	0.0398	0.5386	7.38	13.01
5	63900001	66900000	0.0314	0.3104	10.13	15.76	8	30600001	33600000	0.0382	0.5492	6.96	12.59
5	64200001	67200000	0.0303	0.318	9.53	15.16	8	30900001	33900000	0.0411	0.588	6.99	12.62
5	64500001	67500000	0.036	0.3416	10.54	16.17	8	31200001	34200000	0.0394	0.5931	6.64	12.27
5	64800001	67800000	0.0377	0.346	10.91	16.54	8	31500001	34500000	0.0446	0.6058	7.37	13
5	65100001	68100000	0.0444	0.356	12.47	18.1	8	31800001	34800000	0.0543	0.6227	8.72	14.35
5	65400001	68400000	0.0479	0.3669	13.05	18.68	8	32100001	35100000	0.0551	0.6103	9.02	14.65
5	65700001	68700000	0.0479	0.3575	13.4	19.03	8	32400001	35400000	0.0583	0.6079	9.59	15.22
5	66000001	69000000	0.0505	0.3737	13.51	19.14	8	32700001	35700000	0.0557	0.6035	9.23	14.86
5	66300001	69300000	0.054	0.3959	13.65	19.28	8	33000001	36000000	0.0643	0.6223	10.33	15.96
5	66600001	69600000	0.051	0.3939	12.94	18.57	8	33300001	36300000	0.0651	0.651	10	15.63
5	66900001	69900000	0.0504	0.393	12.82	18.45	8	33600001	36600000	0.0666	0.6503	10.25	15.88
5	67200001	70200000	0.0497	0.3891	12.78	18.41	8	33900001	36900000	0.0649	0.6224	10.43	16.06
5	67500001	70500000	0.0466	0.3799	12.27	17.9	8	34200001	37200000	0.0634	0.6111	10.37	16
5	67800001	70800000	0.0486	0.385	12.61	18.24	8	34500001	37500000	0.0559	0.5778	9.68	15.31
5	68100001	71100000	0.0441	0.3714	11.88	17.51	8	34800001	37800000	0.0463	0.5491	8.43	14.06
5	68400001	71400000	0.0369	0.3438	10.72	16.35	8	35100001	38100000	0.0498	0.5381	9.26	14.89
5	68700001	71700000	0.0386	0.3544	10.88	16.51	8	35400001	38400000	0.0503	0.5153	9.76	15.39
5	69000001	72000000	0.0378	0.3325	11.38	17.01	8	35700001	38700000	0.0464	0.491	9.44	15.07
5	69300001	72300000	0.0343	0.309	11.09	16.72	8	36000001	39000000	0.0389	0.4546	8.56	14.19
5	69600001	72600000	0.0343	0.3129	10.95	16.58	8	36300001	39300000	0.0344	0.4054	8.49	14.12
5	69900001	72900000	0.031	0.2969	10.43	16.06	8	36600001	39600000	0.0338	0.3878	8.72	14.35
5	70200001	73200000	0.0232	0.292	7.94	13.57	8	36900001	39900000	0.0378	0.4045	9.34	14.97
5	70500001	73500000	0.0243	0.2858	8.51	14.14	8	37200001	40200000	0.038	0.3972	9.56	15.19
5	70800001	73800000	0.0232	0.2847	8.15	13.78	8	37500001	40500000	0.0382	0.4053	9.42	15.05
5	71100001	74100000	0.0194	0.2941	6.58	12.21	8	37800001	40800000	0.0397	0.4067	9.76	15.39
5	71400001	74400000	0.0163	0.3083	5.29	10.92	8	38100001	41100000	0.0359	0.3945	9.1	14.73
5	71700001	74700000	0.0146	0.2979	4.91	10.54	8	38400001	41400000	0.0322	0.4273	7.53	13.16
5	72000001	75000000	0.0145	0.3071	4.73	10.36	8	38700001	41700000	0.0306	0.4289	7.13	12.76
5	72300001	75300000	0.0206	0.3193	6.45	12.08	8	39000001	42000000	0.0283	0.4155	6.82	12.45
5	72600001	75600000	0.0297	0.3308	8.99	14.62	8	39300001	42300000	0.0315	0.4331	7.28	12.91
5	72900001	75900000	0.0365	0.3456	10.56	16.19	8	39600001	42600000	0.0295	0.4459	6.62	12.25
5	73200001	76200000	0.04	0.3358	11.91	17.54	8	39900001	42900000	0.0203	0.4352	4.67	10.3
5	73500001	76500000	0.0362	0.3362	10.77	16.4	8	40200001	43200000	0.0231	0.4259	5.42	11.05
5	73800001	76800000	0.0379	0.3353	11.32	16.95	8	40500001	43500000	0.0291	0.4188	6.94	12.57
5	74100001	77100000	0.0431	0.3285	13.1	18.73	8	40800001	43800000	0.042	0.43	9.77	15.4
5	74400001	77112427	0.0458	0.3244	12.76	18.39	8	41100001	44100000	0.0386	0.4338	8.89	14.52
6	1	3000000	0.0385	0.2418	15.93	21.56	8	41400001	44400000	0.0386	0.4063	9.49	15.12
6	300001	3300000	0.0431	0.2491	17.29	22.92	8	41700001	44700000	0.0455	0.4071	11.19	16.82
6	600001	3600000	0.0399	0.2675	14.93	20.56	8	42000001	45000000	0.0424	0.4207	10.08	15.71
6	900001	3900000	0.0399	0.2678	14.92	20.55	8	42300001	45300000	0.0427	0.4049	10.55	16.18
6	1200001	4200000	0.0347	0.2709	12.8	18.43	8	42600001	45600000	0.039	0.3862	10.11	15.74
6	1500001	4500000	0.0361	0.2666	13.56	19.19	8	42900001	45900000	0.0422	0.378	11.16	16.79
6	1800001	4800000	0.0445	0.2803	15.89	21.52	8	43200001	46200000	0.0466	0.3987	11.68	17.31
6	2100001	5100000	0.041	0.288	14.25	19.88	8	43500001	46500000	0.0433	0.3968	10.91	16.54
6	2400001	5400000	0.049	0.3166	15.47	21.1	8	43800001	46800000	0.0393	0.3903	10.07	15.7
6	2700001	5700000	0.0484	0.319	15.17	20.8	8	44100001	47100000	0.0439	0.397	11.05	16.68
6	3000001	6000000	0.0418	0.3244	12.9	18.53	8	44400001	47400000	0.0588	0.3933	14.94	20.57
6	3300001	6300000	0.0359	0.3507	10.24	15.87	8	44700001	47700000	0.0518	0.3754	13.8	19.43
6	3600001	6600000	0.0333	0.3371	9.89	15.52	8	45000001	48000000	0.0553	0.3764	14.68	20.31
6	3900001	6900000	0.044	0.3388	12.99	18.62	8	45300001	48300000	0.0481	0.3833	12.56	18.19
6	4200001	7200000	0.0457	0.3338	13.7	19.33	8	45600001	48600000	0.0615	0.4046	15.2	20.83
6	4500001	7500000	0.0457	0.3342	13.66	19.29	8	45900001	48900000	0.0598	0.3897	15.35	20.98
6	4800001	7800000	0.0443	0.3324	13.32	18.95	8	46200001	49200000	0.0551	0.3871	14.23	19.86
6	5100001	8100000	0.0464	0.325	14.29	19.92	8	46500001	49500000	0.0515	0.3887	13.25	18.88
6	5400001	8400000	0.042	0.3012	13.95	19.58	8	46800001	49800000	0.0446	0.3859	11.55	17.18
6	5700001	8700000	0.0408	0.3042	13.42	19.05	8	47100001	50100000	0.048	0.3795	12.64	18.27
6	6000001	9000000	0.0431	0.2978	14.46	20.09	8	47400001	50400000	0.0331	0.3741	8.84	14.47
6	6300001	9300000	0.0452	0.2843	15.88	21.51	8	47700001	50700000	0.0359	0.3737	9.59	15.22
6	6600001	9600000	0.0571	0.2994	19.06	24.69	8	48000001	51000000	0.0393	0.3863	10.17	15.8
6	6900001	9900000	0.0526	0.3228	16.29	21.92	8	48300001	51300000	0.0393	0.3884	10.11	15.74
6	7200001	10200000	0.0588	0.3416	17.2	22.83	8	48600001	51600000	0.029	0.3954	7.33	12.96
6	7500001	10500000	0.0581	0.354	16.41	22.04	8	48900001	51900000	0.0371	0.4073	9.1	14.73
6	7800001	10800000	0.0534	0.3745	14.27	19.9	8	49200001	52200000	0.0404	0.3917	10.3	15.93
6	8100001	11100000	0.0512	0.3892	13.16	18.79	8	49500001	52500000	0.0404	0.3868	10.43	16.06
6	8400001	11400000	0.0537	0.4006	13.4	19.03	8	49800001	52800000	0.0382	0.3757	10.16	15.79
6	8700001	11700000	0.0589	0.4129	14.27	19.9	8	50100001	53100000	0.0394	0.3836	10.27	15.9
6	9000001	12000000	0.0698	0.4378	15.93	21.56	8	50400001	53400000	0.0432	0.3969	10.89	16.52
6	9300001	12300000	0.0744	0.4377	17	22.63	8	50700001	53700000	0.0455	0.3969	11.45	17.08
6	9600001	12600000	0.0625	0.4136	15.11	20.74	8	51000001	54000000	0.0419	0.3728	11.25	16.88
6	9900001	12900000	0.063	0.4031	15.64	21.27	8	51300001	54300000	0.0461	0.37	12.47	18.1
6	10200001	13200000	0.0571	0.3759	15.18	20.81	8	51600001	54600000	0.0528	0.3642	14.5	20.13
6	10500001	13500000	0.0545	0.3843	14.19	19.82	8	51900001	54900000	0.0486	0.3483	13.94	19.57
6	10800001	13800000	0.056	0.3749	14.93	20.56	8	52200001	55200000	0.0484	0.3536	13.69	19.32
6	11100001	14100000	0.056	0.374	14.97	20.6	8	52500001	55500000	0.0492	0.3536	13.92	19.55
6	11400001	14400000	0.0517	0.3692	14.01	19.64	8	52800001	55800000	0.0478	0.3527	13.56	19.19
6	11700001	14700000	0.0471	0.3507	13.42	19.05	8	53100001	56100000	0.0418	0.3495	11.97	17.6
6	12000001	15000000	0.0419	0.3422	12.24	17.87	8	53400001	56400000	0.038	0.3543	10.74	16.37
6	12300001	15300000	0.0332	0.3344	9.93	15.56	8	53700001	56700000	0.033	0.3592	9.19	14.82
6	12600001	15600000	0.0431	0.3551	12.14	17.77	8	54000001	57000000	0.0296	0.3612	8.2	13.83
6	12900001	15900000	0.0381	0.3335	11.44	17.07	8	54300001	57163106	0.0301	0.3631	7.9	13.53
6	13200001	16200000	0.0438	0.369	11.88	17.51	9	1	3000000	0.0247	0.2633	9.38	15.01
6	13500001	16500000	0.0472	0.3628	13	18.63	9	300001	3300000	0.025	0.2568	9.73	15.36
6	13800001	16800000	0.0438	0.3502	12.5	18.13	9	600001	3600000	0.0231	0.2472	9.35	14.98
6	14100001	17100000	0.0562	0.3525	15.93	21.56	9	900001	3900000	0.0248	0.2426	10.21	15.84
6	14400001	17400000	0.0604	0.3733	16.17	21.8	9	1200001	4200000	0.0191	0.2422	7.89	13.52
6	14700001	17700000	0.0598	0.3882	15.41	21.04	9	1500001	4500000	0.0171	0.2333	7.34	12.97
6	15000001	18000000	0.0545	0.3828	14.23	19.86	9	1800001	4800000	0.0132	0.2316	5.7	11.33
6	15300001	18300000	0.0535	0.3953	13.53	19.16	9	2100001	5100000	0.0192	0.2558	7.5	13.13
6	15600001	18600000	0.0507	0.3853	13.16	18.79	9	2400001	5400000	0.0158	0.2735	5.78	11.41
6	15900001	18900000	0.0551	0.4015	13.72	19.35	9	2700001	5700000	0.0207	0.2735	7.59	13.22
6	16200001	19200000	0.0515	0.386	13.35	18.98	9	3000001	6000000	0.0245	0.2787	8.78	14.41
6	16500001	19500000	0.0482	0.3673	13.12	18.75	9	3300001	6300000	0.023	0.282	8.14	13.77
6	16800001	19800000	0.0521	0.374	13.93	19.56	9	3600001	6600000	0.023	0.3023	7.6	13.23
6	17100001	20100000	0.0397	0.3627	10.95	16.58	9	3900001	6900000	0.0231	0.304	7.59	13.22
6	17400001	20400000	0.0433	0.3637	11.9	17.53	9	4200001	7200000	0.0264	0.3036	8.69	14.32
6	17700001	20700000	0.0433	0.3497	12.38	18.01	9	4500001	7500000	0.0264	0.3054	8.64	14.27
6	18000001	21000000	0.038	0.3424	11.1	16.73	9	4800001	7800000	0.0264	0.3027	8.71	14.34
6	18300001	21300000	0.0412	0.3323	12.41	18.04	9	5100001	8100000	0.0207	0.2911	7.1	12.73
6	18600001	21600000	0.0385	0.3196	12.06	17.69	9	5400001	8400000	0.0243	0.2948	8.24	13.87
6	18900001	21900000	0.0358	0.3328	10.77	16.4	9	5700001	8700000	0.023	0.3214	7.16	12.79
6	19200001	22200000	0.0318	0.3176	10.01	15.64	9	6000001	9000000	0.028	0.326	8.6	14.23
6	19500001	22500000	0.0495	0.3433	14.42	20.05	9	6300001	9300000	0.0281	0.3421	8.23	13.86
6	19800001	22800000	0.0489	0.3358	14.57	20.2	9	6600001	9600000	0.0377	0.3433	10.98	16.61
6	20100001	23100000	0.0541	0.3368	16.07	21.7	9	6900001	9900000	0.0392	0.3503	11.2	16.83
6	20400001	23400000	0.0479	0.3197	15	20.63	9	7200001	10200000	0.0416	0.3495	11.89	17.52
6	20700001	23700000	0.0475	0.3123	15.22	20.85	9	7500001	10500000	0.0519	0.3605	14.4	20.03
6	21000001	24000000	0.0507	0.3265	15.52	21.15	9	7800001	10800000	0.0535	0.3584	14.93	20.56
6	21300001	24300000	0.0636	0.3371	18.88	24.51	9	8100001	11100000	0.0541	0.3571	15.16	20.79
6	21600001	24600000	0.0634	0.3637	17.43	23.06	9	8400001	11400000	0.0558	0.3617	15.42	21.05
6	21900001	24900000	0.0603	0.3385	17.8	23.43	9	8700001	11700000	0.0591	0.3394	17.42	23.05
6	22200001	25200000	0.0637	0.3452	18.44	24.07	9	9000001	12000000	0.0572	0.3475	16.45	22.08
6	22500001	25500000	0.046	0.3324	13.83	19.46	9	9300001	12300000	0.0617	0.3479	17.73	23.36
6	22800001	25800000	0.048	0.3504	13.71	19.34	9	9600001	12600000	0.0543	0.3496	15.53	21.16
6	23100001	26100000	0.048	0.368	13.03	18.66	9	9900001	12900000	0.0576	0.3657	15.74	21.37
6	23400001	26400000	0.0483	0.3687	13.11	18.74	9	10200001	13200000	0.057	0.3747	15.2	20.83
6	23700001	26700000	0.0557	0.3848	14.46	20.09	9	10500001	13500000	0.0525	0.366	14.35	19.98
6	24000001	27000000	0.0553	0.374	14.78	20.41	9	10800001	13800000	0.0552	0.362	15.25	20.88
6	24300001	27300000	0.0494	0.3907	12.65	18.28	9	11100001	14100000	0.0534	0.3535	15.12	20.75
6	24600001	27600000	0.0499	0.3849	12.97	18.6	9	11400001	14400000	0.0482	0.3408	14.14	19.77
6	24900001	27900000	0.0514	0.3997	12.86	18.49	9	11700001	14700000	0.0493	0.3612	13.64	19.27
6	25200001	28200000	0.0502	0.3975	12.64	18.27	9	12000001	15000000	0.0425	0.3519	12.07	17.7
6	25500001	28500000	0.0525	0.4024	13.06	18.69	9	12300001	15300000	0.0374	0.3416	10.95	16.58
6	25800001	28800000	0.0508	0.3902	13.01	18.64	9	12600001	15600000	0.037	0.35	10.57	16.2
6	26100001	29100000	0.0457	0.369	12.37	18	9	12900001	15900000	0.0304	0.3341	9.09	14.72
6	26400001	29400000	0.0509	0.3836	13.26	18.89	9	13200001	16200000	0.0253	0.3283	7.72	13.35
6	26700001	29700000	0.0472	0.3886	12.13	17.76	9	13500001	16500000	0.0194	0.3392	5.73	11.36
6	27000001	30000000	0.0444	0.3853	11.52	17.15	9	13800001	16800000	0.017	0.3482	4.88	10.51
6	27300001	30300000	0.041	0.3736	10.97	16.6	9	14100001	17100000	0.0134	0.3555	3.77	9.4
6	27600001	30600000	0.039	0.3719	10.48	16.11	9	14400001	17400000	0.0156	0.3522	4.43	10.06
6	27900001	30900000	0.0407	0.3692	11.01	16.64	9	14700001	17700000	0.0114	0.3428	3.32	8.95
6	28200001	31200000	0.0518	0.4033	12.84	18.47	9	15000001	18000000	0.0143	0.3403	4.19	9.82
6	28500001	31500000	0.0538	0.4145	12.97	18.6	9	15300001	18300000	0.0125	0.3486	3.59	9.22
6	28800001	31800000	0.0502	0.4132	12.14	17.77	9	15600001	18600000	0.0144	0.3342	4.31	9.94
6	29100001	32100000	0.0524	0.432	12.14	17.77	9	15900001	18900000	0.0144	0.3329	4.33	9.96
6	29400001	32400000	0.0503	0.4196	11.99	17.62	9	16200001	19200000	0.0144	0.3381	4.26	9.89
6	29700001	32700000	0.0464	0.4124	11.24	16.87	9	16500001	19500000	0.0144	0.331	4.35	9.98
6	30000001	33000000	0.0569	0.4299	13.24	18.87	9	16800001	19800000	0.0167	0.3558	4.69	10.32
6	30300001	33300000	0.0502	0.4259	11.78	17.41	9	17100001	20100000	0.0194	0.3672	5.28	10.91
6	30600001	33600000	0.0587	0.4272	13.73	19.36	9	17400001	20400000	0.0208	0.376	5.54	11.17
6	30900001	33900000	0.0552	0.4276	12.9	18.53	9	17700001	20700000	0.0209	0.3649	5.73	11.36
6	31200001	34200000	0.0485	0.4099	11.83	17.46	9	18000001	21000000	0.0301	0.3773	7.99	13.62
6	31500001	34500000	0.0493	0.4194	11.76	17.39	9	18300001	21300000	0.0362	0.3819	9.49	15.12
6	31800001	34800000	0.0486	0.4222	11.51	17.14	9	18600001	21600000	0.0375	0.384	9.77	15.4
6	32100001	35100000	0.0463	0.4136	11.2	16.83	9	18900001	21900000	0.0375	0.3764	9.97	15.6
6	32400001	35400000	0.0444	0.4257	10.42	16.05	9	19200001	22200000	0.0409	0.3903	10.48	16.11
6	32700001	35700000	0.0509	0.4317	11.79	17.42	9	19500001	22500000	0.0425	0.3915	10.85	16.48
6	33000001	36000000	0.0561	0.4398	12.75	18.38	9	19800001	22800000	0.0432	0.3631	11.9	17.53
6	33300001	36300000	0.0645	0.4559	14.15	19.78	9	20100001	23100000	0.0454	0.3568	12.71	18.34
6	33600001	36600000	0.0593	0.4708	12.6	18.23	9	20400001	23400000	0.0418	0.3623	11.53	17.16
6	33900001	36900000	0.0618	0.4742	13.04	18.67	9	20700001	23700000	0.0453	0.3746	12.1	17.73
6	34200001	37200000	0.0648	0.4934	13.13	18.76	9	21000001	24000000	0.0446	0.367	12.16	17.79
6	34500001	37500000	0.0659	0.4999	13.18	18.81	9	21300001	24300000	0.0457	0.3684	12.41	18.04
6	34800001	37800000	0.0687	0.5175	13.28	18.91	9	21600001	24600000	0.0442	0.3684	12	17.63
6	35100001	38100000	0.0792	0.5548	14.27	19.9	9	21900001	24900000	0.047	0.3952	11.9	17.53
6	35400001	38400000	0.0809	0.5512	14.67	20.3	9	22200001	25200000	0.0456	0.3887	11.72	17.35
6	35700001	38700000	0.0748	0.5603	13.34	18.97	9	22500001	25500000	0.0455	0.3942	11.54	17.17
6	36000001	39000000	0.0641	0.5565	11.52	17.15	9	22800001	25800000	0.0429	0.3938	10.9	16.53
6	36300001	39300000	0.0587	0.5582	10.52	16.15	9	23100001	26100000	0.0454	0.3944	11.5	17.13
6	36600001	39600000	0.0606	0.5722	10.6	16.23	9	23400001	26400000	0.0521	0.3978	13.11	18.74
6	36900001	39900000	0.068	0.6066	11.22	16.85	9	23700001	26700000	0.0499	0.3869	12.89	18.52
6	37200001	40200000	0.0691	0.6014	11.49	17.12	9	24000001	27000000	0.0407	0.3967	10.26	15.89
6	37500001	40500000	0.0663	0.5615	11.81	17.44	9	24300001	27300000	0.0335	0.3856	8.69	14.32
6	37800001	40800000	0.0625	0.5486	11.39	17.02	9	24600001	27600000	0.0306	0.3995	7.67	13.3
6	38100001	41100000	0.0542	0.5432	9.98	15.61	9	24900001	27900000	0.0306	0.3951	7.75	13.38
6	38400001	41400000	0.061	0.5682	10.74	16.37	9	25200001	28200000	0.0398	0.405	9.83	15.46
6	38700001	41700000	0.0707	0.5816	12.15	17.78	9	25500001	28500000	0.0418	0.4336	9.64	15.27
6	39000001	42000000	0.0764	0.6049	12.64	18.27	9	25800001	28800000	0.0462	0.4497	10.28	15.91
6	39300001	42300000	0.0776	0.5826	13.32	18.95	9	26100001	29100000	0.0422	0.4531	9.31	14.94
6	39600001	42600000	0.073	0.5583	13.07	18.7	9	26400001	29400000	0.0354	0.4587	7.72	13.35
6	39900001	42900000	0.0654	0.5348	12.24	17.87	9	26700001	29700000	0.0355	0.457	7.78	13.41
6	40200001	43200000	0.0672	0.5311	12.66	18.29	9	27000001	30000000	0.0358	0.4376	8.17	13.8
6	40500001	43500000	0.073	0.5554	13.14	18.77	9	27300001	30300000	0.0445	0.4563	9.76	15.39
6	40800001	43800000	0.0758	0.5392	14.06	19.69	9	27600001	30600000	0.044	0.4599	9.56	15.19
6	41100001	44100000	0.0796	0.4988	15.97	21.6	9	27900001	30900000	0.0473	0.4669	10.13	15.76
6	41400001	44400000	0.0664	0.4719	14.07	19.7	9	28200001	31200000	0.0362	0.4777	7.58	13.21
6	41700001	44700000	0.0582	0.447	13.03	18.66	9	28500001	31500000	0.0414	0.4766	8.7	14.33
6	42000001	45000000	0.0522	0.3981	13.1	18.73	9	28800001	31800000	0.0347	0.4715	7.37	13
6	42300001	45300000	0.049	0.4199	11.67	17.3	9	29100001	32100000	0.0324	0.4643	6.97	12.6
6	42600001	45600000	0.0491	0.4105	11.97	17.6	9	29400001	32400000	0.0412	0.4596	8.97	14.6
6	42900001	45900000	0.0574	0.402	14.28	19.91	9	29700001	32700000	0.0469	0.4836	9.7	15.33
6	43200001	46200000	0.0449	0.3763	11.94	17.57	9	30000001	33000000	0.0445	0.4926	9.03	14.66
6	43500001	46500000	0.0415	0.3639	11.41	17.04	9	30300001	33300000	0.0421	0.5035	8.36	13.99
6	43800001	46800000	0.0407	0.3693	11.03	16.66	9	30600001	33600000	0.0449	0.5018	8.94	14.57
6	44100001	47100000	0.038	0.3797	10.01	15.64	9	30900001	33900000	0.0435	0.49	8.88	14.51
6	44400001	47400000	0.0397	0.372	10.68	16.31	9	31200001	34200000	0.0474	0.4704	10.07	15.7
6	44700001	47700000	0.0411	0.3625	11.33	16.96	9	31500001	34500000	0.0474	0.4862	9.74	15.37
6	45000001	48000000	0.047	0.4015	11.71	17.34	9	31800001	34800000	0.0502	0.5095	9.85	15.48
6	45300001	48300000	0.0512	0.3925	13.04	18.67	9	32100001	35100000	0.0617	0.5432	11.35	16.98
6	45600001	48600000	0.0485	0.4035	12.01	17.64	9	32400001	35400000	0.0593	0.5813	10.2	15.83
6	45900001	48900000	0.0466	0.4065	11.48	17.11	9	32700001	35700000	0.0564	0.6076	9.28	14.91
6	46200001	49200000	0.0494	0.415	11.9	17.53	9	33000001	36000000	0.0693	0.6539	10.6	16.23
6	46500001	49500000	0.0531	0.4324	12.27	17.9	9	33300001	36300000	0.0657	0.6479	10.14	15.77
6	46800001	49800000	0.06	0.4735	12.68	18.31	9	33600001	36600000	0.068	0.6434	10.57	16.2
6	47100001	50100000	0.0684	0.4836	14.14	19.77	9	33900001	36900000	0.0745	0.6451	11.55	17.18
6	47400001	50400000	0.084	0.5156	16.29	21.92	9	34200001	37200000	0.0708	0.6459	10.96	16.59
6	47700001	50700000	0.0911	0.5325	17.11	22.74	9	34500001	37500000	0.0685	0.6077	11.28	16.91
6	48000001	51000000	0.0808	0.4994	16.19	21.82	9	34800001	37800000	0.0685	0.5753	11.91	17.54
6	48300001	51300000	0.0769	0.4874	15.78	21.41	9	35100001	38100000	0.0597	0.5512	10.82	16.45
6	48600001	51600000	0.0843	0.491	17.17	22.8	9	35400001	38400000	0.0588	0.5178	11.35	16.98
6	48900001	51900000	0.0818	0.4846	16.88	22.51	9	35700001	38700000	0.0546	0.47	11.63	17.26
6	49200001	52200000	0.0861	0.4899	17.58	23.21	9	36000001	39000000	0.0417	0.4156	10.04	15.67
6	49500001	52500000	0.0766	0.4646	16.5	22.13	9	36300001	39300000	0.0457	0.3881	11.79	17.42
6	49800001	52800000	0.066	0.4192	15.75	21.38	9	36600001	39600000	0.0462	0.3759	12.28	17.91
6	50100001	53100000	0.0631	0.4032	15.64	21.27	9	36900001	39900000	0.0387	0.3754	10.3	15.93
6	50400001	53400000	0.0578	0.4097	14.12	19.75	9	37200001	40200000	0.0417	0.3685	11.33	16.96
6	50700001	53700000	0.0457	0.4017	11.37	17	9	37500001	40500000	0.0367	0.3645	10.08	15.71
6	51000001	54000000	0.0482	0.4114	11.73	17.36	9	37800001	40800000	0.034	0.3759	9.03	14.66
6	51300001	54300000	0.0479	0.3974	12.06	17.69	9	38100001	41100000	0.0339	0.37	9.16	14.79
6	51600001	54600000	0.0397	0.3804	10.45	16.08	9	38400001	41400000	0.0319	0.3619	8.82	14.45
6	51900001	54900000	0.0335	0.371	9.02	14.65	9	38700001	41700000	0.0347	0.3695	9.39	15.02
6	52200001	55200000	0.0372	0.3681	10.1	15.73	9	39000001	42000000	0.0384	0.368	10.43	16.06
6	52500001	55500000	0.0399	0.3604	11.07	16.7	9	39300001	42300000	0.0357	0.3845	9.27	14.9
6	52800001	55800000	0.0414	0.3728	11.12	16.75	9	39600001	42600000	0.0372	0.399	9.33	14.96
6	53100001	56100000	0.0353	0.3785	9.32	14.95	9	39900001	42900000	0.0389	0.3997	9.74	15.37
6	53400001	56400000	0.0328	0.3579	9.18	14.81	9	40200001	43200000	0.0398	0.3957	10.05	15.68
6	53700001	56700000	0.038	0.3599	10.55	16.18	9	40500001	43500000	0.0433	0.4092	10.59	16.22
6	54000001	57000000	0.0444	0.3617	12.27	17.9	9	40800001	43800000	0.0433	0.4143	10.46	16.09
6	54300001	57300000	0.0597	0.3887	15.35	20.98	9	41100001	44100000	0.047	0.4083	11.51	17.14
6	54600001	57600000	0.0653	0.4098	15.94	21.57	9	41400001	44400000	0.0508	0.4215	12.06	17.69
6	54900001	57900000	0.0724	0.4268	16.95	22.58	9	41700001	44700000	0.044	0.4176	10.55	16.18
6	55200001	58200000	0.0632	0.4291	14.74	20.37	9	42000001	45000000	0.0483	0.42	11.51	17.14
6	55500001	58500000	0.0639	0.4467	14.3	19.93	9	42300001	45300000	0.0536	0.4145	12.93	18.56
6	55800001	58800000	0.0642	0.4579	14.03	19.66	9	42600001	45600000	0.0465	0.393	11.82	17.45
6	56100001	59100000	0.0675	0.4732	14.27	19.9	9	42900001	45900000	0.0411	0.3934	10.44	16.07
6	56400001	59400000	0.063	0.4574	13.77	19.4	9	43200001	46200000	0.037	0.3796	9.74	15.37
6	56700001	59700000	0.0655	0.4422	14.82	20.45	9	43500001	46500000	0.0319	0.3555	8.98	14.61
6	57000001	60000000	0.0719	0.4498	16	21.63	9	43800001	46800000	0.0319	0.3325	9.6	15.23
6	57300001	60300000	0.0648	0.4477	14.48	20.11	9	44100001	47100000	0.0248	0.3329	7.45	13.08
6	57600001	60600000	0.0627	0.4304	14.56	20.19	9	44400001	47400000	0.0262	0.3092	8.46	14.09
6	57900001	60900000	0.06	0.4168	14.38	20.01	9	44700001	47700000	0.0298	0.3076	9.67	15.3
6	58200001	61200000	0.0595	0.402	14.81	20.44	9	45000001	48000000	0.0271	0.3147	8.61	14.24
6	58500001	61500000	0.0592	0.402	14.72	20.35	9	45300001	48300000	0.0178	0.3076	5.78	11.41
6	58800001	61800000	0.0676	0.3929	17.2	22.83	9	45600001	48600000	0.02	0.3163	6.33	11.96
6	59100001	62100000	0.0624	0.3666	17.03	22.66	9	45900001	48900000	0.02	0.3085	6.49	12.12
6	59400001	62400000	0.0758	0.3848	19.69	25.32	9	46200001	49200000	0.0215	0.3359	6.41	12.04
6	59700001	62700000	0.0781	0.4034	19.35	24.98	9	46500001	49500000	0.0264	0.3396	7.78	13.41
6	60000001	63000000	0.0647	0.3806	16.99	22.62	9	46800001	49800000	0.0264	0.3434	7.7	13.33
6	60300001	63300000	0.0574	0.3705	15.5	21.13	9	47100001	50100000	0.0272	0.3303	8.23	13.86
6	60600001	63600000	0.0554	0.3574	15.5	21.13	9	47400001	50400000	0.0222	0.3206	6.93	12.56
6	60900001	63900000	0.0547	0.3557	15.38	21.01	9	47700001	50700000	0.0223	0.3132	7.12	12.75
6	61200001	64200000	0.0618	0.3597	17.17	22.8	9	48000001	51000000	0.0203	0.2983	6.82	12.45
6	61500001	64500000	0.0587	0.3437	17.09	22.72	9	48300001	51300000	0.0262	0.3106	8.45	14.08
6	61800001	64800000	0.0561	0.3387	16.56	22.19	9	48600001	51600000	0.0272	0.3047	8.91	14.54
6	62100001	65100000	0.0624	0.3438	18.15	23.78	9	48900001	51900000	0.0323	0.2998	10.78	16.41
6	62400001	65400000	0.0528	0.3261	16.18	21.81	9	49200001	52153434	0.035	0.2878	11.96	17.59
6	62700001	65700000	0.0491	0.3044	16.12	21.75	10	1	3000000	0.0382	0.3262	11.71	17.34
6	63000001	66000000	0.0499	0.3062	16.31	21.94	10	300001	3300000	0.0354	0.3173	11.15	16.78
6	63300001	66300000	0.0497	0.2879	17.26	22.89	10	600001	3600000	0.0313	0.313	10.02	15.65
6	63600001	66600000	0.0507	0.3025	16.77	22.4	10	900001	3900000	0.0324	0.327	9.9	15.53
6	63900001	66900000	0.0538	0.3059	17.59	23.22	10	1200001	4200000	0.0302	0.3167	9.55	15.18
6	64200001	67200000	0.0455	0.2968	15.35	20.98	10	1500001	4500000	0.0339	0.3239	10.48	16.11
6	64500001	67500000	0.0481	0.3076	15.64	21.27	10	1800001	4800000	0.0379	0.3167	11.98	17.61
6	64800001	67800000	0.049	0.3041	16.12	21.75	10	2100001	5100000	0.0379	0.3076	12.33	17.96
6	65100001	68100000	0.0575	0.3139	18.33	23.96	10	2400001	5400000	0.0288	0.2806	10.25	15.88
6	65400001	68400000	0.0585	0.3198	18.3	23.93	10	2700001	5700000	0.0285	0.2697	10.58	16.21
6	65700001	68700000	0.0563	0.3237	17.38	23.01	10	3000001	6000000	0.0238	0.2646	9.01	14.64
6	66000001	69000000	0.06	0.3287	18.26	23.89	10	3300001	6300000	0.0273	0.2723	10.03	15.66
6	66300001	69300000	0.0705	0.3403	20.7	26.33	10	3600001	6600000	0.0306	0.2734	11.2	16.83
6	66600001	69600000	0.0679	0.3305	20.55	26.18	10	3900001	6900000	0.0291	0.2743	10.62	16.25
6	66900001	69900000	0.0656	0.325	20.19	25.82	10	4200001	7200000	0.0289	0.2806	10.31	15.94
6	67200001	70200000	0.0701	0.3444	20.37	26	10	4500001	7500000	0.0257	0.2775	9.26	14.89
6	67500001	70500000	0.0701	0.3391	20.68	26.31	10	4800001	7800000	0.0249	0.2884	8.63	14.26
6	67800001	70800000	0.0616	0.3175	19.4	25.03	10	5100001	8100000	0.0301	0.3096	9.72	15.35
6	68100001	71100000	0.0487	0.3086	15.77	21.4	10	5400001	8400000	0.0339	0.3301	10.26	15.89
6	68400001	71400000	0.0415	0.2933	14.13	19.76	10	5700001	8700000	0.0306	0.3406	8.98	14.61
6	68700001	71700000	0.0462	0.298	15.49	21.12	10	6000001	9000000	0.0269	0.3391	7.93	13.56
6	69000001	72000000	0.039	0.2765	14.11	19.74	10	6300001	9300000	0.0281	0.3431	8.19	13.82
6	69300001	72300000	0.0273	0.2874	9.49	15.12	10	6600001	9600000	0.0266	0.3422	7.77	13.4
6	69600001	72600000	0.0288	0.2993	9.62	15.25	10	6900001	9900000	0.0258	0.334	7.73	13.36
6	69900001	72785831	0.0321	0.325	9.49	15.12	10	7200001	10200000	0.0246	0.34	7.23	12.86
7	1	3000000	0.0604	0.3649	16.57	22.2	10	7500001	10500000	0.0241	0.3499	6.9	12.53
7	300001	3300000	0.0603	0.3317	18.18	23.81	10	7800001	10800000	0.0318	0.3503	9.08	14.71
7	600001	3600000	0.0491	0.3133	15.66	21.29	10	8100001	11100000	0.0281	0.3412	8.24	13.87
7	900001	3900000	0.0467	0.3016	15.49	21.12	10	8400001	11400000	0.0334	0.3569	9.36	14.99
7	1200001	4200000	0.0476	0.2814	16.9	22.53	10	8700001	11700000	0.0334	0.3511	9.51	15.14
7	1500001	4500000	0.0434	0.264	16.44	22.07	10	9000001	12000000	0.0368	0.3449	10.67	16.3
7	1800001	4800000	0.0412	0.2578	15.97	21.6	10	9300001	12300000	0.0321	0.3515	9.14	14.77
7	2100001	5100000	0.0369	0.2304	16.03	21.66	10	9600001	12600000	0.0318	0.3696	8.6	14.23
7	2400001	5400000	0.0343	0.2121	16.15	21.78	10	9900001	12900000	0.0357	0.3743	9.54	15.17
7	2700001	5700000	0.0375	0.2148	17.45	23.08	10	10200001	13200000	0.0396	0.383	10.33	15.96
7	3000001	6000000	0.0494	0.2508	19.69	25.32	10	10500001	13500000	0.0428	0.3887	11.01	16.64
7	3300001	6300000	0.0535	0.2734	19.56	25.19	10	10800001	13800000	0.0319	0.3917	8.15	13.78
7	3600001	6600000	0.0535	0.2926	18.28	23.91	10	11100001	14100000	0.0346	0.3864	8.94	14.57
7	3900001	6900000	0.0541	0.3092	17.5	23.13	10	11400001	14400000	0.0292	0.3807	7.67	13.3
7	4200001	7200000	0.0557	0.3354	16.59	22.22	10	11700001	14700000	0.0292	0.3788	7.71	13.34
7	4500001	7500000	0.0599	0.352	17.02	22.65	10	12000001	15000000	0.0279	0.3967	7.03	12.66
7	4800001	7800000	0.0583	0.3634	16.05	21.68	10	12300001	15300000	0.0311	0.4146	7.51	13.14
7	5100001	8100000	0.06	0.3777	15.89	21.52	10	12600001	15600000	0.0362	0.412	8.79	14.42
7	5400001	8400000	0.0608	0.3812	15.94	21.57	10	12900001	15900000	0.0313	0.4027	7.78	13.41
7	5700001	8700000	0.0555	0.3743	14.82	20.45	10	13200001	16200000	0.0251	0.3942	6.36	11.99
7	6000001	9000000	0.0466	0.3609	12.92	18.55	10	13500001	16500000	0.0278	0.3799	7.31	12.94
7	6300001	9300000	0.0468	0.3517	13.32	18.95	10	13800001	16800000	0.0321	0.3865	8.3	13.93
7	6600001	9600000	0.0526	0.3599	14.6	20.23	10	14100001	17100000	0.0279	0.3848	7.25	12.88
7	6900001	9900000	0.0516	0.3488	14.8	20.43	10	14400001	17400000	0.0278	0.3759	7.39	13.02
7	7200001	10200000	0.0492	0.3369	14.6	20.23	10	14700001	17700000	0.033	0.3852	8.57	14.2
7	7500001	10500000	0.0434	0.3524	12.31	17.94	10	15000001	18000000	0.0309	0.3772	8.2	13.83
7	7800001	10800000	0.0434	0.3385	12.81	18.44	10	15300001	18300000	0.0288	0.3544	8.14	13.77
7	8100001	11100000	0.0396	0.332	11.93	17.56	10	15600001	18600000	0.0251	0.3632	6.91	12.54
7	8400001	11400000	0.0438	0.3353	13.05	18.68	10	15900001	18900000	0.0262	0.3715	7.05	12.68
7	8700001	11700000	0.0446	0.3316	13.45	19.08	10	16200001	19200000	0.0329	0.3947	8.35	13.98
7	9000001	12000000	0.0501	0.3219	15.58	21.21	10	16500001	19500000	0.0341	0.4231	8.05	13.68
7	9300001	12300000	0.0442	0.3074	14.39	20.02	10	16800001	19800000	0.0402	0.4591	8.75	14.38
7	9600001	12600000	0.0468	0.2985	15.67	21.3	10	17100001	20100000	0.0402	0.5021	8	13.63
7	9900001	12900000	0.0533	0.3223	16.53	22.16	10	17400001	20400000	0.0409	0.5185	7.88	13.51
7	10200001	13200000	0.0543	0.3353	16.2	21.83	10	17700001	20700000	0.0433	0.528	8.21	13.84
7	10500001	13500000	0.0533	0.3154	16.9	22.53	10	18000001	21000000	0.054	0.5744	9.4	15.03
7	10800001	13800000	0.0577	0.3244	17.77	23.4	10	18300001	21300000	0.0529	0.6074	8.7	14.33
7	11100001	14100000	0.0594	0.3311	17.94	23.57	10	18600001	21600000	0.056	0.6399	8.76	14.39
7	11400001	14400000	0.0488	0.3274	14.92	20.55	10	18900001	21900000	0.0763	0.6818	11.19	16.82
7	11700001	14700000	0.0514	0.3731	13.76	19.39	10	19200001	22200000	0.0893	0.7056	12.66	18.29
7	12000001	15000000	0.0482	0.3734	12.9	18.53	10	19500001	22500000	0.0881	0.7056	12.48	18.11
7	12300001	15300000	0.0493	0.3862	12.77	18.4	10	19800001	22800000	0.0816	0.6709	12.16	17.79
7	12600001	15600000	0.0575	0.3983	14.45	20.08	10	20100001	23100000	0.0877	0.6509	13.47	19.1
7	12900001	15900000	0.0517	0.3841	13.45	19.08	10	20400001	23400000	0.089	0.6415	13.87	19.5
7	13200001	16200000	0.0474	0.3745	12.65	18.28	10	20700001	23700000	0.0812	0.631	12.88	18.51
7	13500001	16500000	0.0515	0.3795	13.58	19.21	10	21000001	24000000	0.0781	0.5845	13.36	18.99
7	13800001	16800000	0.0532	0.3811	13.96	19.59	10	21300001	24300000	0.0781	0.5503	14.19	19.82
7	14100001	17100000	0.0489	0.3706	13.2	18.83	10	21600001	24600000	0.0813	0.5135	15.84	21.47
7	14400001	17400000	0.0622	0.391	15.9	21.53	10	21900001	24900000	0.0616	0.4717	13.06	18.69
7	14700001	17700000	0.0604	0.3633	16.63	22.26	10	22200001	25200000	0.0462	0.4268	10.84	16.47
7	15000001	18000000	0.0709	0.383	18.5	24.13	10	22500001	25500000	0.0404	0.4136	9.77	15.4
7	15300001	18300000	0.0664	0.3895	17.04	22.67	10	22800001	25800000	0.04	0.3999	10	15.63
7	15600001	18600000	0.0551	0.3868	14.24	19.87	10	23100001	26100000	0.0455	0.3903	11.65	17.28
7	15900001	18900000	0.064	0.3857	16.59	22.22	10	23400001	26400000	0.0459	0.3762	12.21	17.84
7	16200001	19200000	0.0706	0.391	18.06	23.69	10	23700001	26700000	0.0506	0.3833	13.21	18.84
7	16500001	19500000	0.0669	0.4058	16.49	22.12	10	24000001	27000000	0.0468	0.3811	12.27	17.9
7	16800001	19800000	0.0695	0.4095	16.96	22.59	10	24300001	27300000	0.0475	0.3759	12.64	18.27
7	17100001	20100000	0.0748	0.4228	17.7	23.33	10	24600001	27600000	0.0452	0.3733	12.1	17.73
7	17400001	20400000	0.0646	0.4154	15.54	21.17	10	24900001	27900000	0.045	0.3746	12.02	17.65
7	17700001	20700000	0.0627	0.4052	15.48	21.11	10	25200001	28200000	0.0427	0.3702	11.54	17.17
7	18000001	21000000	0.0494	0.389	12.7	18.33	10	25500001	28500000	0.0461	0.3884	11.87	17.5
7	18300001	21300000	0.052	0.3833	13.57	19.2	10	25800001	28800000	0.0426	0.3982	10.69	16.32
7	18600001	21600000	0.0483	0.3757	12.87	18.5	10	26100001	29100000	0.0348	0.4117	8.44	14.07
7	18900001	21900000	0.0431	0.3963	10.88	16.51	10	26400001	29400000	0.0357	0.4251	8.39	14.02
7	19200001	22200000	0.0365	0.3814	9.57	15.2	10	26700001	29700000	0.0362	0.4221	8.58	14.21
7	19500001	22500000	0.0314	0.3704	8.48	14.11	10	27000001	30000000	0.0364	0.4284	8.5	14.13
7	19800001	22800000	0.0263	0.387	6.8	12.43	10	27300001	30300000	0.0383	0.4268	8.98	14.61
7	20100001	23100000	0.0243	0.3995	6.07	11.7	10	27600001	30600000	0.0385	0.4205	9.16	14.79
7	20400001	23400000	0.0213	0.4048	5.26	10.89	10	27900001	30900000	0.0364	0.4172	8.72	14.35
7	20700001	23700000	0.0219	0.4472	4.89	10.52	10	28200001	31200000	0.0415	0.4287	9.67	15.3
7	21000001	24000000	0.0366	0.4864	7.52	13.15	10	28500001	31500000	0.0444	0.4066	10.92	16.55
7	21300001	24300000	0.0349	0.512	6.81	12.44	10	28800001	31800000	0.048	0.4269	11.25	16.88
7	21600001	24600000	0.0356	0.5312	6.71	12.34	10	29100001	32100000	0.0443	0.4159	10.65	16.28
7	21900001	24900000	0.0404	0.5416	7.46	13.09	10	29400001	32400000	0.0541	0.4219	12.82	18.45
7	22200001	25200000	0.0454	0.5603	8.1	13.73	10	29700001	32700000	0.0488	0.4134	11.81	17.44
7	22500001	25500000	0.0495	0.5487	9.03	14.66	10	30000001	33000000	0.0482	0.4083	11.82	17.45
7	22800001	25800000	0.0547	0.5378	10.17	15.8	10	30300001	33300000	0.0456	0.3993	11.43	17.06
7	23100001	26100000	0.0514	0.529	9.72	15.35	10	30600001	33600000	0.0434	0.3917	11.09	16.72
7	23400001	26400000	0.0651	0.5399	12.05	17.68	10	30900001	33900000	0.0484	0.4016	12.06	17.69
7	23700001	26700000	0.0736	0.5103	14.42	20.05	10	31200001	34200000	0.0446	0.3941	11.33	16.96
7	24000001	27000000	0.0563	0.4805	11.71	17.34	10	31500001	34500000	0.042	0.3809	11.01	16.64
7	24300001	27300000	0.0554	0.4556	12.16	17.79	10	31800001	34800000	0.0383	0.3545	10.8	16.43
7	24600001	27600000	0.0586	0.4411	13.29	18.92	10	32100001	35100000	0.0401	0.3576	11.2	16.83
7	24900001	27900000	0.0592	0.4381	13.5	19.13	10	32400001	35400000	0.0234	0.3573	6.55	12.18
7	25200001	28200000	0.0542	0.4473	12.12	17.75	10	32700001	35700000	0.0234	0.3558	6.58	12.21
7	25500001	28500000	0.0602	0.4711	12.78	18.41	10	33000001	36000000	0.0227	0.3493	6.49	12.12
7	25800001	28800000	0.0563	0.4855	11.6	17.23	10	33300001	36300000	0.0298	0.37	8.06	13.69
7	26100001	29100000	0.0617	0.4925	12.52	18.15	10	33600001	36600000	0.0293	0.372	7.89	13.52
7	26400001	29400000	0.048	0.4656	10.31	15.94	10	33900001	36900000	0.0228	0.365	6.26	11.89
7	26700001	29700000	0.0443	0.4561	9.71	15.34	10	34200001	37200000	0.0195	0.3613	5.38	11.01
7	27000001	30000000	0.0443	0.4556	9.72	15.35	10	34500001	37500000	0.0225	0.3788	5.95	11.58
7	27300001	30300000	0.0526	0.4924	10.69	16.32	10	34800001	37800000	0.0258	0.3782	6.81	12.44
7	27600001	30600000	0.0532	0.5143	10.34	15.97	10	35100001	38100000	0.0308	0.3818	8.07	13.7
7	27900001	30900000	0.0437	0.4899	8.92	14.55	10	35400001	38400000	0.0341	0.3814	8.95	14.58
7	28200001	31200000	0.0475	0.4713	10.07	15.7	10	35700001	38700000	0.0357	0.3877	9.2	14.83
7	28500001	31500000	0.0443	0.4638	9.56	15.19	10	36000001	39000000	0.0331	0.4032	8.21	13.84
7	28800001	31800000	0.0462	0.4517	10.24	15.87	10	36300001	39300000	0.0292	0.4063	7.18	12.81
7	29100001	32100000	0.0435	0.4507	9.64	15.27	10	36600001	39600000	0.0283	0.4067	6.95	12.58
7	29400001	32400000	0.0435	0.4484	9.69	15.32	10	36900001	39900000	0.0321	0.3986	8.04	13.67
7	29700001	32700000	0.0361	0.4467	8.08	13.71	10	37200001	40200000	0.0354	0.3859	9.16	14.79
7	30000001	33000000	0.0361	0.4353	8.29	13.92	10	37500001	40500000	0.032	0.3795	8.44	14.07
7	30300001	33300000	0.0278	0.4057	6.84	12.47	10	37800001	40800000	0.0337	0.3854	8.75	14.38
7	30600001	33600000	0.0297	0.3894	7.61	13.24	10	38100001	41100000	0.0337	0.3761	8.95	14.58
7	30900001	33900000	0.0323	0.3857	8.36	13.99	10	38400001	41400000	0.0325	0.37	8.79	14.42
7	31200001	34200000	0.0285	0.381	7.48	13.11	10	38700001	41700000	0.0363	0.3634	10	15.63
7	31500001	34500000	0.0351	0.384	9.13	14.76	10	39000001	42000000	0.0404	0.3453	11.71	17.34
7	31800001	34800000	0.031	0.3702	8.37	14	10	39300001	42300000	0.0393	0.334	11.75	17.38
7	32100001	35100000	0.0346	0.3676	9.42	15.05	10	39600001	42600000	0.0358	0.3261	10.98	16.61
7	32400001	35400000	0.0375	0.3732	10.06	15.69	10	39900001	42900000	0.032	0.3297	9.71	15.34
7	32700001	35700000	0.0529	0.3835	13.79	19.42	10	40200001	43200000	0.0342	0.3473	9.84	15.47
7	33000001	36000000	0.0554	0.4043	13.71	19.34	10	40500001	43500000	0.0308	0.3558	8.65	14.28
7	33300001	36300000	0.0612	0.3949	15.51	21.14	10	40800001	43800000	0.0259	0.3397	7.62	13.25
7	33600001	36600000	0.0611	0.3846	15.88	21.51	10	41100001	44100000	0.0207	0.3392	6.12	11.75
7	33900001	36900000	0.0764	0.4102	18.63	24.26	10	41400001	44400000	0.0232	0.3329	6.98	12.61
7	34200001	37200000	0.0844	0.4315	19.56	25.19	10	41700001	44700000	0.0236	0.3281	7.18	12.81
7	34500001	37500000	0.0765	0.4275	17.9	23.53	10	42000001	45000000	0.0269	0.3347	8.02	13.65
7	34800001	37800000	0.0814	0.4417	18.43	24.06	10	42300001	45300000	0.0278	0.3227	8.61	14.24
7	35100001	38100000	0.0752	0.4181	17.98	23.61	10	42600001	45600000	0.0315	0.3195	9.85	15.48
7	35400001	38400000	0.0749	0.4175	17.94	23.57	10	42900001	45900000	0.0315	0.32	9.84	15.47
7	35700001	38700000	0.0658	0.4181	15.74	21.37	10	43200001	46200000	0.0333	0.3194	10.42	16.05
7	36000001	39000000	0.0673	0.4026	16.73	22.36	10	43500001	46500000	0.0406	0.3028	13.4	19.03
7	36300001	39300000	0.066	0.418	15.78	21.41	10	43800001	46800000	0.0424	0.301	14.08	19.71
7	36600001	39600000	0.0582	0.4146	14.04	19.67	10	44100001	47100000	0.0457	0.2964	15.4	21.03
7	36900001	39900000	0.046	0.3986	11.55	17.18	10	44400001	47400000	0.0461	0.2902	15.88	21.51
7	37200001	40200000	0.0415	0.3929	10.56	16.19	10	44700001	47700000	0.0478	0.2822	16.94	22.57
7	37500001	40500000	0.0358	0.381	9.39	15.02	10	45000001	48000000	0.0413	0.2851	14.49	20.12
7	37800001	40800000	0.0309	0.3731	8.29	13.92	10	45300001	48300000	0.0383	0.2852	13.45	19.08
7	38100001	41100000	0.0335	0.3784	8.85	14.48	10	45600001	48600000	0.0385	0.3016	12.78	18.41
7	38400001	41400000	0.046	0.3951	11.65	17.28	10	45900001	48900000	0.0385	0.2924	13.19	18.82
7	38700001	41700000	0.0398	0.3765	10.57	16.2	10	46200001	49200000	0.0313	0.2828	11.07	16.7
7	39000001	42000000	0.0357	0.3691	9.68	15.31	10	46500001	49500000	0.024	0.2765	8.68	14.31
7	39300001	42300000	0.0346	0.3508	9.85	15.48	10	46800001	49800000	0.0272	0.292	9.33	14.96
7	39600001	42600000	0.0363	0.3485	10.41	16.04	10	47100001	50100000	0.0223	0.2864	7.8	13.43
7	39900001	42900000	0.0349	0.3402	10.25	15.88	10	47400001	50400000	0.0232	0.2887	8.02	13.65
7	40200001	43200000	0.0337	0.3264	10.34	15.97	10	47700001	50700000	0.0172	0.2811	6.12	11.75
7	40500001	43500000	0.0401	0.3229	12.41	18.04	10	48000001	50992281	0.0197	0.2843	6.92	12.55
7	40800001	43800000	0.0375	0.3237	11.59	17.22	11	1	3000000	0.0331	0.3403	9.74	15.37
7	41100001	44100000	0.0408	0.3492	11.68	17.31	11	300001	3300000	0.0313	0.3269	9.56	15.19
7	41400001	44400000	0.0282	0.3333	8.45	14.08	11	600001	3600000	0.0311	0.3262	9.54	15.17
7	41700001	44700000	0.0325	0.3506	9.26	14.89	11	900001	3900000	0.0311	0.3077	10.11	15.74
7	42000001	45000000	0.044	0.3932	11.18	16.81	11	1200001	4200000	0.0244	0.2902	8.43	14.06
7	42300001	45300000	0.052	0.408	12.74	18.37	11	1500001	4500000	0.0228	0.2888	7.91	13.54
7	42600001	45600000	0.0529	0.4106	12.88	18.51	11	1800001	4800000	0.0243	0.287	8.48	14.11
7	42900001	45900000	0.0506	0.4082	12.39	18.02	11	2100001	5100000	0.0348	0.3032	11.48	17.11
7	43200001	46200000	0.054	0.4086	13.22	18.85	11	2400001	5400000	0.0421	0.3044	13.84	19.47
7	43500001	46500000	0.0492	0.4041	12.17	17.8	11	2700001	5700000	0.0388	0.2932	13.23	18.86
7	43800001	46800000	0.0508	0.3903	13.01	18.64	11	3000001	6000000	0.0356	0.2928	12.16	17.79
7	44100001	47100000	0.048	0.375	12.81	18.44	11	3300001	6300000	0.0383	0.2841	13.49	19.12
7	44400001	47400000	0.051	0.3713	13.74	19.37	11	3600001	6600000	0.0351	0.2789	12.57	18.2
7	44700001	47700000	0.0549	0.3593	15.28	20.91	11	3900001	6900000	0.0401	0.2975	13.48	19.11
7	45000001	48000000	0.051	0.324	15.74	21.37	11	4200001	7200000	0.0389	0.3034	12.83	18.46
7	45300001	48300000	0.0479	0.3336	14.37	20	11	4500001	7500000	0.0437	0.2976	14.68	20.31
7	45600001	48600000	0.0453	0.3537	12.8	18.43	11	4800001	7800000	0.0422	0.3014	13.99	19.62
7	45900001	48900000	0.0442	0.3674	12.04	17.67	11	5100001	8100000	0.0306	0.2839	10.78	16.41
7	46200001	49200000	0.0437	0.3798	11.5	17.13	11	5400001	8400000	0.0225	0.2979	7.56	13.19
7	46500001	49500000	0.0451	0.393	11.48	17.11	11	5700001	8700000	0.0206	0.3033	6.79	12.42
7	46800001	49800000	0.0511	0.3964	12.9	18.53	11	6000001	9000000	0.0226	0.3044	7.43	13.06
7	47100001	50100000	0.0574	0.4051	14.17	19.8	11	6300001	9300000	0.0182	0.308	5.9	11.53
7	47400001	50400000	0.0569	0.407	13.99	19.62	11	6600001	9600000	0.0202	0.3359	6.01	11.64
7	47700001	50700000	0.0511	0.4012	12.75	18.38	11	6900001	9900000	0.0188	0.3249	5.77	11.4
7	48000001	51000000	0.0473	0.3935	12.03	17.66	11	7200001	10200000	0.0158	0.3204	4.93	10.56
7	48300001	51300000	0.0513	0.3841	13.35	18.98	11	7500001	10500000	0.0167	0.3316	5.03	10.66
7	48600001	51600000	0.053	0.3619	14.64	20.27	11	7800001	10800000	0.0259	0.3467	7.46	13.09
7	48900001	51900000	0.0582	0.3593	16.21	21.84	11	8100001	11100000	0.0259	0.3437	7.53	13.16
7	49200001	52200000	0.0606	0.3578	16.92	22.55	11	8400001	11400000	0.0386	0.3475	11.12	16.75
7	49500001	52500000	0.0649	0.3427	18.93	24.56	11	8700001	11700000	0.037	0.3399	10.89	16.52
7	49800001	52800000	0.0677	0.3449	19.64	25.27	11	9000001	12000000	0.0399	0.3645	10.93	16.56
7	50100001	53100000	0.0583	0.3333	17.5	23.13	11	9300001	12300000	0.0438	0.3796	11.55	17.18
7	50400001	53400000	0.0533	0.3263	16.32	21.95	11	9600001	12600000	0.0474	0.3742	12.68	18.31
7	50700001	53700000	0.0509	0.3323	15.3	20.93	11	9900001	12900000	0.0438	0.3693	11.87	17.5
7	51000001	54000000	0.0524	0.3434	15.27	20.9	11	10200001	13200000	0.0471	0.3944	11.93	17.56
7	51300001	54300000	0.0416	0.3264	12.75	18.38	11	10500001	13500000	0.0429	0.4184	10.26	15.89
7	51600001	54600000	0.0422	0.3275	12.88	18.51	11	10800001	13800000	0.0351	0.4214	8.32	13.95
7	51900001	54900000	0.048	0.3209	14.96	20.59	11	11100001	14100000	0.0385	0.4342	8.86	14.49
7	52200001	55200000	0.0493	0.3178	15.51	21.14	11	11400001	14400000	0.0301	0.4268	7.06	12.69
7	52500001	55500000	0.0473	0.3246	14.57	20.2	11	11700001	14700000	0.0329	0.4337	7.59	13.22
7	52800001	55800000	0.0368	0.3319	11.09	16.72	11	12000001	15000000	0.0281	0.412	6.81	12.44
7	53100001	56100000	0.0444	0.323	13.74	19.37	11	12300001	15300000	0.0307	0.4096	7.48	13.11
7	53400001	56400000	0.0444	0.3216	13.8	19.43	11	12600001	15600000	0.0304	0.4122	7.36	12.99
7	53700001	56700000	0.0523	0.3326	15.71	21.34	11	12900001	15900000	0.0386	0.4299	8.99	14.62
7	54000001	57000000	0.0592	0.3378	17.53	23.16	11	13200001	16200000	0.0372	0.4129	9.02	14.65
7	54300001	57300000	0.0686	0.3624	18.94	24.57	11	13500001	16500000	0.034	0.3864	8.8	14.43
7	54600001	57600000	0.0664	0.3586	18.51	24.14	11	13800001	16800000	0.0326	0.3947	8.27	13.9
7	54900001	57900000	0.0715	0.3816	18.73	24.36	11	14100001	17100000	0.0292	0.4087	7.15	12.78
7	55200001	58200000	0.0702	0.3783	18.55	24.18	11	14400001	17400000	0.0248	0.3985	6.23	11.86
7	55500001	58500000	0.0681	0.3735	18.24	23.87	11	14700001	17700000	0.0256	0.4068	6.28	11.91
7	55800001	58800000	0.073	0.3881	18.8	24.43	11	15000001	18000000	0.0301	0.4043	7.45	13.08
7	56100001	59100000	0.0696	0.409	17.02	22.65	11	15300001	18300000	0.0258	0.3935	6.55	12.18
7	56400001	59400000	0.084	0.4212	19.94	25.57	11	15600001	18600000	0.0204	0.3865	5.29	10.92
7	56700001	59700000	0.0761	0.3979	19.13	24.76	11	15900001	18900000	0.0121	0.3744	3.24	8.87
7	57000001	60000000	0.0736	0.3808	19.32	24.95	11	16200001	19200000	0.014	0.3786	3.69	9.32
7	57300001	60300000	0.0659	0.3535	18.65	24.28	11	16500001	19500000	0.0191	0.3839	4.98	10.61
7	57600001	60600000	0.0659	0.3405	19.35	24.98	11	16800001	19800000	0.0225	0.3751	6.01	11.64
7	57900001	60900000	0.0492	0.3029	16.26	21.89	11	17100001	20100000	0.0303	0.3713	8.16	13.79
7	58200001	61200000	0.0466	0.2918	15.98	21.61	11	17400001	20400000	0.0374	0.3899	9.6	15.23
7	58500001	61500000	0.0448	0.2863	15.64	21.27	11	17700001	20700000	0.0339	0.3941	8.6	14.23
7	58800001	61800000	0.0417	0.257	16.21	21.84	11	18000001	21000000	0.0293	0.4057	7.22	12.85
7	59100001	62100000	0.0494	0.2382	20.75	26.38	11	18300001	21300000	0.0344	0.4158	8.27	13.9
7	59400001	62400000	0.0448	0.2372	18.9	24.53	11	18600001	21600000	0.0363	0.4331	8.38	14.01
7	59700001	62700000	0.0466	0.2362	19.75	25.38	11	18900001	21900000	0.0422	0.453	9.31	14.94
[truncated: 986 more rows]

## Sheet: Table S5
Table S5. Prediction of gene structures of C. carlesii and Ca. henryi genome
	Gene set		Protein coding gene number	Average gene length (bp)	Average CDS length (bp)	Average exon per gene	Average exon length (bp)	Average intron length (bp)
C. carlesii	Denovo	AUGSTUTUS	36089	7690.15	1180.09	5.35	220.56	1496.47
		SNAP	77633	4189.07	669.71	4.51	148.53	1002.98
	Homolog	A. thaliana	60184	4225.43	990.94	3.87	255.62	1124.38
		Q. robur	109293	4430.47	921.45	3.16	291.42	1623.06
		Q. suber	156722	5114.31	1073.99	3.83	280.44	1427.83
		E. grandis	107886	4686.19	980.48	3.5	279.88	1480.4
		V. vinifera	78474	4122.79	872.7	3.81	228.74	1154.49
		P. trichocarpa	55758	3265.1	785.27	3.078	255.09	1193.15
	Final set (MAKER)		31623	6408.7	1183.58	5.6	211.34	1135.8
Ca. henryi	De novo	AUGUSTUS	42298	2365	934.08	4.36	214.32	426.09
		GlimmerHMM	43756	1797.47	708.54	3.13	226.45	511.51
		Genscan	38374	11307.4	1019.62	5.49	185.78	2292.09
	Homolog	G. mollissima	67829	4112.04	712.81	2.9	245.84	1789.55
		P. persica	41154	3917.09	844.57	3.46	244.13	1249.23
		S. lycopersicum	40197	3798.19	792.12	3.3	239.95	1306.35
		V. vinifera	43292	5431.67	776.91	3.51	221.65	1858.11
		A. thaliana	36110	3823.5	812.74	3.49	232.92	1209.45
		Q. lobata	76771	5162.54	710.73	2.77	256.54	2514.57
		Q. robur	48346	3341.84	754.67	2.86	263.53	1388.22
		Q. suber	57209	3766.65	816.72	3.04	268.65	1445.98
		F. sylvatica	54847	4381.77	756.97	2.86	264.24	1943.87
		E. grandis	39349	4340.09	844.77	3.44	245.27	1430.03
		J. regia	44001	3998.22	837.07	3.36	249.11	1339.36
		P. trichocarpa	42111	3725.77	821.11	3.34	246.19	1243.79
	RNA-seq		26328	6398.78	993.93	4.35	228.32	964.63
	CEGMA		421	6312.86	1189.43	8.33	142.87	699.41
	MAKER		38633	4537.67	953.89	4.72	241.03	912.93
	Final set		37973	4451.83	969.33	4.52	235.17	887.46

## Sheet: Table S6
Table S6. BUSCO assessment of C. carlesii and Ca. henryi annotated genome
Species	Type	Proteins	Percent (%)
C. carlesii	Complete BUSCOs (C)	1246	90.62
	Complete Single-Copy BUSCOs (S)	1150	83.64
	Complete Duplicated BUSCOs (D)	96	6.98
	Fragmented BUSCOs (F)	102	7.42
	Missing BUSCOs (M)	92	6.69
	Total BUSCO groups searched	1375	-
Ca. henryi	Complete BUSCOs (C)	1278	92.95
	Complete Single-Copy BUSCOs (S)	1222	88.87
	Complete Duplicated BUSCOs (D)	56	4.07
	Fragmented BUSCOs (F)	19	1.38
	Missing BUSCOs (M)	78	5.67
	Total BUSCO groups searched	1375	-

## Sheet: Table S7
Table S7. Statistics on the function annotation of the C. carlesii and Ca. henryi genome
Species			Number	Percent (%)
C. carlesii	Total		31623	/
	Annotated	InterPro	26980	85.32
		GO	12844	40.62
		KEGG	22027	69.13
		Swissprot	22557	71.33
		TrEMBL	30394	96.11
	All annotated		30461	96.33
Ca. henryi	Total		37973	/
	Annotated	InterPro	36295	95.58
		GO	32836	86.47
		KEGG	17698	46.6
		Swissprot	21328	56.16
		TrEMBL	32624	85.91
	All annotated		37093	97.68

## Sheet: Table S8
Table S8. Non-coding RNA annotation results of C. carlesii and Ca. henryi genome
Species	Type		Copy	Average length (bp)	Total length (bp)	% of genome
C. carlesii	miRNA		158	117.34	18541	0.002
	tRNA		635	74.86	47536	0.0051
	rRNA	rRNA	207	181.65	37601	0.0041
		18S	58	388.67	22543	0.0024
		28S	36	108.22	3 896	0.00042
		5.8S	18	118.5	2133	0.00023
		5S	95	95.04	9029	0.00097
		snRNA	577	121.81	70285	0.0076
	snRNA	CD-box	301	100.59	30277	0.0033
		HACA-box	75	122.52	9189	0.00099
		splicing	201	153.33	30.819	0.0033
Ca. henryi	miRNA		127	121.906	15482	0.001984
	tRNA		777	75.0991	58352	0.007479
	rRNA	rRNA	266	460.737	122556	0.015708
		18S	68	1329.57	90411	0.011588
		28S	68	193.853	13182	0.00169
		5.8S	35	193	6755	0.000866
		5S	95	128.505	12208	0.001565
		snRNA	307	121.697	37361	0.004789
	snRNA	CD-box	145	105.676	15323	0.001964
		HACA-box	31	122.581	3800	0.000487
		splicing	131	139.221	18238	0.002338

## Sheet: Table S9
Table S9. Statistic of repeat sequence in C. carlesii and Ca. henryi genome
Type	Castanopsis carlesii		Castanea henryi
	Length (bp)	% of genome	Length (bp)	% of genome
DNA/Academ	10182	0	42834	0.0001
DNA/CMC	9753033	0.0105	20028647	0.0257
DNA/CMC-Chapaev	8343	0	25075	0
DNA/Crypton	851421	0.0009	710265	0.0009
DNA/DNA	6743004	0.0073	3516509	0.0045
DNA/Dada	57815	0.0001	100479	0.0001
DNA/Ginger	586775	0.0006	378885	0.0005
DNA/Helitron	9542805	0.0103	4172066	0.0053
DNA/IS3EU	180410	0.0002	127482	0.0002
DNA/Kolobok	367300	0.0004	541054	0.0007
DNA/MULE	5436098	0.0059	4229169	0.0054
DNA/Maverick	991742	0.0011	362124	0.0005
DNA/Merlin	168467	0.0002	295066	0.0004
DNA/MuLE	2484531	0.0027	3592180	0.0046
DNA/Novosib	870630	0.0009	101949	0.0001
DNA/P	179067	0.0002	472603	0.0006
DNA/PIF	3718769	0.004	4223274	0.0054
DNA/PiggyBac	6171	0	13225	0
DNA/Sola	169772	0.0002	529639	0.0007
DNA/TcMar	1274486	0.0014	794640	0.001
DNA/Zator	65564	0.0001	316	0
DNA/Zisupton	2770582	0.003	2354109	0.003
DNA/hAT	16860744	0.0182	15256195	0.0196
LINE/CR1	43768	0	144495	0.0002
LINE/CRE	20742	0	1881	0
LINE/DRE	0	0	651	0
LINE/Deceiver	91	0	6172	0
LINE/Dong-R4	4836	0	17001	0
LINE/I	LINE/I	154298	0.0002	0.0001
LINE/Jockey	0	0	1176	0
LINE/L1	LINE/L1	32509509	0.035	0.0344
LINE/L2	LINE/L2	1590921	0.0017	0.0026
LINE/LINE	LINE/LINE	380	0	0
LINE/Penelope	279158	0.0003	320416	0.0004
LINE/Proto1	11537	0	1836	0
LINE/Proto2	28729	0	47	0
LINE/R1	25620	0	219011	0.0003
LINE/R2	133970	0.0001	22205	0
LINE/RTE	1345317	0.0015	1067988	0.0014
LINE/Rex-Babar	12142	0	2999	0
LINE/Tad1	8107	0	10924	0
LINE/Zorro	0	0	93	0
LTR/Bhikhari	5585	0	1289	0
LTR/Cassandra	0	0	241	0
LTR/Caulimoviru	831670	0.0009	2339025	0.003
LTR/Caulimovirus	6332786	0.0068	7704316	0.0099
LTR/Copia	151697897	0.1635	95093374	0.1219
LTR/DIRS	364157	0.0004	328756	0.0004
LTR/ERV	0	0	88	0
LTR/ERV1	620360	0.0007	464369	0.0006
LTR/ERV4	1008	0	1690	0
LTR/ERVK	470260	0.0005	179812	0.0002
LTR/ERVL	46348	0	15058	0
LTR/Gypsy	145101106	0.1564	167587733	0.2148
LTR/Ngaro	165400	0.0002	85036	0.0001
LTR/Pao	258897	0.0003	67507	0.0001
LTR/LTR	58645611	0.0632	0	0
Low_complexity/Low_complexity	14173	0	7255	0
Other/Composite	127	0	209	0
Other/DNA_virus	19627	0	4168	0
RC/Helitron	336597	0.0004	204321	0.0003
Retroposon/L1	0	0	792	0
Retroposon/Retroposon	0	0	12903	0
SINE/7SL	75	0	42	0
SINE/Alu	281	0	53	0
SINE/B4	58749	0.0001	88531	0.0001
SINE/ID	56217	0.0001	3105	0
SINE/SINE	151544	0.0002	110735	0.0001
SINE/U	23912	0	1616	0
SINE/tRNA	106175	0.0001	109795	0.0001
SINE/tRNA-Deu	131	0	9726	0
Satellite/Satellite	9027405	0.0097	1299788	0.0017
Satellite/acro	650	0	410	0
Satellite/macro	269	0	779	0
Segmental/Segmental	0	0	53	0
Simple_repeat/Simple_repeat	6383057	0.0069	5018702	0.0064
Unknown/Unknown	6808935	0.0073	8257439	0.0106
Total	452540737	0.5247	381622836	0.489
*Non-redundant sequences

## Sheet: Table S10
Table S10. Gene-clustering statistics for 28 species
species	Genes number	Unclustered genes	Genes in families	Family number	Unique families	Unique families genes	Common families	Common families genes	Single copy genes	Average genes per family
Arabidopsis thaliana	27416	1946	25470	13276	633	3259	4970	10270	38	1.918
Betula pendula	27740	3165	24575	14635	450	1426	4970	9252	38	1.679
Castanopsis carlesii	35799	1107	34692	17383	166	428	4970	10987	38	1.996
Castanopsis chinensis	54310	2476	51834	21969	286	697	4970	12784	38	2.359
Castanea crenata	69980	4754	65226	20223	1057	6331	4970	10998	38	3.225
Castanea dentata	43651	631	43020	16078	96	329	4970	15823	38	2.676
Castanopsis eyrei	45904	1212	44692	19831	115	267	4970	11070	38	2.254
Casuarina glauca	26282	1287	24995	14183	352	1474	4970	8904	38	1.762
Castanea henryi	37772	1066	36706	18394	84	199	4970	10578	38	1.996
Castanopsis hystrix	36900	404	36496	18248	29	63	4970	10132	38	2
Castanea mollissima	33597	150	33447	15754	11	24	4970	10578	38	2.123
Castanea sativa	57653	1571	56082	20979	282	1023	4970	11290	38	2.673
Castanopsis tibetana	40937	948	39989	18679	127	321	4970	11572	38	2.141
Fagus sylvatica	64672	2117	62555	17568	2007	19214	4970	12362	38	3.561
Juglans regia	36261	329	35932	15142	147	495	4970	13696	38	2.373
Juglans sigillata	30387	485	29902	14734	115	484	4970	11779	38	2.029
Morus notabilis	21348	283	21065	13468	95	461	4970	8651	38	1.564
Morella rubra	29351	953	28398	13789	483	2976	4970	10043	38	2.059
Oryza sativa	42189	7429	34760	14475	2335	12175	4970	10277	38	2.401
Prunus persica	26873	2086	24787	14557	364	1312	4970	9427	38	1.703
Populus trichocarpa	41335	3650	37685	15814	424	1547	4970	14211	38	2.383
Quercus acutissima	31040	726	30314	16189	70	182	4970	10172	38	1.873
Quercus lobata	39373	531	38842	17215	95	237	4970	12595	38	2.256
Quercus mongolica	36553	803	35750	17004	159	1469	4970	10785	38	2.102
Quercus robur	25808	451	25357	12697	43	124	4970	9928	38	1.997
Quercus suber	49388	1508	47880	20002	4266	11073	4970	12146	38	2.394
Salix purpurea	35125	925	34200	15052	281	1919	4970	13007	38	2.272
Vitis vinifera	26346	3248	23098	13840	445	1411	4970	9305	38	1.669
Unclustered genes refer to the number of genes endemic to the species. Unique families refer to the gene family that are Unique to a species.

[truncated: 8 more sheets: Table S11, Table S12, Table S13, Table S14, Table S15, Table S16, Table S17, Table S18]
